# Supplementary material for: A network-based meta-analysis for characterizing the genetic landscape of human aging
Source: Biogerontology. 2017 Dec 21;19(1):81–94. doi: 10.1007/s10522-017-9741-5 (PMC5765210; doi:10.1007/s10522-017-9741-5)
Supplement: Supplementary file 4 — List of 6600 genes annotated to any of the 35 aging datasets (XLS 1549 kb) [file 10522_2017_9741_MOESM4_ESM.xls]

## Sheet: genes_35.txt
HGNC symbol	Entrez Gene ID	Cate-gories	Sets	AGE	ARD	EX	ME	AGE_Chaperones	AGE_Co_Chaperones	AGE_GenAge	AGE_GenAge_Indirect	AGE_Longevity	AGE_Longevity_HT	AGE_Senescence	AGE_mTOR	ARD_HGMD_Cancer	ARD_HGMD_Cardio	ARD_HGMD_Diabetes	ARD_HGMD_Neuro	ARD_HPO_Ageing	ARD_HPO_Cancer	ARD_HPO_Cardio	ARD_HPO_Diabetes	ARD_HPO_Neuro	ARD_HPO_Stroke	EX_Magalhaes	EX_Mercken	EX_Peters	EX_Sood	ME_Bacalani	ME_Bell	ME_Bocklandt	ME_Florath	ME_Hannum	ME_Heyn	ME_Horvath	ME_Marttila	ME_Rakyan	ME_Steegenga	ME_Teschendorff	ME_Weidner	ME_Xu	Set names
LMNA	4000	3	11	4	5	2				Y		Y	Y	Y			Y	Y		Y	Y	Y						Y	Y														AGE_GenAge|AGE_Longevity|AGE_Longevity_HT|AGE_Senescence|ARD_HGMD_Cardio|ARD_HGMD_Diabetes|ARD_HPO_Ageing|ARD_HPO_Cancer|ARD_HPO_Cardio|EX_Peters|EX_Sood
EDARADD	128178	2	10			1	9																					Y		Y		Y	Y	Y		Y	Y			Y	Y	Y	EX_Peters|ME_Bacalani|ME_Bocklandt|ME_Florath|ME_Hannum|ME_Horvath|ME_Marttila|ME_Teschendorff|ME_Weidner|ME_Xu
APOE	348	4	9	3	4	1	1			Y		Y	Y				Y	Y				Y		Y			Y													Y			AGE_GenAge|AGE_Longevity|AGE_Longevity_HT|ARD_HGMD_Cardio|ARD_HGMD_Diabetes|ARD_HPO_Cardio|ARD_HPO_Neuro|EX_Mercken|ME_Teschendorff
TNF	7124	4	9	4	1	1	3				Y	Y		Y	Y						Y							Y											Y	Y		Y	AGE_GenAge_Indirect|AGE_Longevity|AGE_Senescence|AGE_mTOR|ARD_HPO_Cancer|EX_Peters|ME_Steegenga|ME_Teschendorff|ME_Xu
LAG3	3902	1	9				9																							Y	Y	Y	Y			Y	Y			Y	Y	Y	ME_Bacalani|ME_Bell|ME_Bocklandt|ME_Florath|ME_Horvath|ME_Marttila|ME_Teschendorff|ME_Weidner|ME_Xu
ERBB2	2064	4	8	2	2	1	3				Y			Y		Y					Y							Y										Y		Y		Y	AGE_GenAge_Indirect|AGE_Senescence|ARD_HGMD_Cancer|ARD_HPO_Cancer|EX_Peters|ME_Rakyan|ME_Teschendorff|ME_Xu
PPARG	5468	3	8	3	4	1					Y	Y		Y		Y	Y	Y				Y					Y																AGE_GenAge_Indirect|AGE_Longevity|AGE_Senescence|ARD_HGMD_Cancer|ARD_HGMD_Cardio|ARD_HGMD_Diabetes|ARD_HPO_Cardio|EX_Mercken
WRN	7486	3	8	4	3	1				Y		Y	Y	Y		Y					Y	Y						Y															AGE_GenAge|AGE_Longevity|AGE_Longevity_HT|AGE_Senescence|ARD_HGMD_Cancer|ARD_HPO_Cancer|ARD_HPO_Cardio|EX_Peters
PTEN	5728	2	8	3	5					Y				Y	Y	Y	Y			Y	Y	Y																					AGE_GenAge|AGE_Senescence|AGE_mTOR|ARD_HGMD_Cancer|ARD_HGMD_Cardio|ARD_HPO_Ageing|ARD_HPO_Cancer|ARD_HPO_Cardio
CELF6	60677	1	8				8																								Y	Y	Y			Y		Y		Y	Y	Y	ME_Bell|ME_Bocklandt|ME_Florath|ME_Horvath|ME_Rakyan|ME_Teschendorff|ME_Weidner|ME_Xu
CDKN2A	1029	3	7	3	2		2			Y			Y	Y		Y					Y																				Y	Y	AGE_GenAge|AGE_Longevity_HT|AGE_Senescence|ARD_HGMD_Cancer|ARD_HPO_Cancer|ME_Weidner|ME_Xu
CDKN2B	1030	3	7	2	1		4			Y				Y		Y															Y								Y	Y		Y	AGE_GenAge|AGE_Senescence|ARD_HGMD_Cancer|ME_Bell|ME_Steegenga|ME_Teschendorff|ME_Xu
COL1A1	1277	3	7		3	3	1										Y				Y	Y				Y	Y		Y	Y													ARD_HGMD_Cardio|ARD_HPO_Cancer|ARD_HPO_Cardio|EX_Magalhaes|EX_Mercken|EX_Sood|ME_Bacalani
DES	1674	3	7		2	1	4										Y					Y					Y				Y									Y	Y	Y	ARD_HGMD_Cardio|ARD_HPO_Cardio|EX_Mercken|ME_Bell|ME_Teschendorff|ME_Weidner|ME_Xu
GATA4	2626	3	7	1	1		5						Y				Y														Y	Y						Y		Y		Y	AGE_Longevity_HT|ARD_HGMD_Cardio|ME_Bell|ME_Bocklandt|ME_Rakyan|ME_Teschendorff|ME_Xu
LEP	3952	3	7	2		1	4				Y	Y															Y				Y	Y			Y			Y					AGE_GenAge_Indirect|AGE_Longevity|EX_Mercken|ME_Bell|ME_Bocklandt|ME_Heyn|ME_Rakyan
CDH1	999	2	7		2		5									Y					Y										Y					Y		Y		Y		Y	ARD_HGMD_Cancer|ARD_HPO_Cancer|ME_Bell|ME_Horvath|ME_Rakyan|ME_Teschendorff|ME_Xu
CSNK1D	1453	2	7		1		6										Y													Y		Y				Y				Y	Y	Y	ARD_HGMD_Cardio|ME_Bacalani|ME_Bocklandt|ME_Horvath|ME_Teschendorff|ME_Weidner|ME_Xu
IRX5	10265	2	7		2		5									Y	Y													Y	Y							Y		Y		Y	ARD_HGMD_Cancer|ARD_HGMD_Cardio|ME_Bacalani|ME_Bell|ME_Rakyan|ME_Teschendorff|ME_Xu
SST	6750	2	7	1			6				Y																			Y	Y		Y	Y						Y		Y	AGE_GenAge_Indirect|ME_Bacalani|ME_Bell|ME_Florath|ME_Hannum|ME_Teschendorff|ME_Xu
ABHD14A	25864	1	7				7																							Y		Y		Y		Y				Y	Y	Y	ME_Bacalani|ME_Bocklandt|ME_Hannum|ME_Horvath|ME_Teschendorff|ME_Weidner|ME_Xu
GLRA1	2741	1	7				7																							Y	Y	Y						Y		Y	Y	Y	ME_Bacalani|ME_Bell|ME_Bocklandt|ME_Rakyan|ME_Teschendorff|ME_Weidner|ME_Xu
KLF14	136259	1	7				7																								Y	Y	Y	Y		Y				Y		Y	ME_Bell|ME_Bocklandt|ME_Florath|ME_Hannum|ME_Horvath|ME_Teschendorff|ME_Xu
NHLRC1	378884	1	7				7																								Y			Y		Y		Y		Y	Y	Y	ME_Bell|ME_Hannum|ME_Horvath|ME_Rakyan|ME_Teschendorff|ME_Weidner|ME_Xu
PDE4C	5143	1	7				7																								Y	Y				Y		Y		Y	Y	Y	ME_Bell|ME_Bocklandt|ME_Horvath|ME_Rakyan|ME_Teschendorff|ME_Weidner|ME_Xu
SCGN	10590	1	7				7																								Y		Y	Y		Y				Y	Y	Y	ME_Bell|ME_Florath|ME_Hannum|ME_Horvath|ME_Teschendorff|ME_Weidner|ME_Xu
PRKCA	5578	4	6	3	1	1	1				Y	Y			Y						Y							Y							Y								AGE_GenAge_Indirect|AGE_Longevity|AGE_mTOR|ARD_HPO_Cancer|EX_Peters|ME_Heyn
ATM	472	3	6	2	3	1				Y				Y		Y	Y				Y							Y															AGE_GenAge|AGE_Senescence|ARD_HGMD_Cancer|ARD_HGMD_Cardio|ARD_HPO_Cancer|EX_Peters
CACNA1C	775	3	6	1	3		2					Y					Y			Y		Y													Y					Y			AGE_Longevity|ARD_HGMD_Cardio|ARD_HPO_Ageing|ARD_HPO_Cardio|ME_Heyn|ME_Teschendorff
F5	2153	3	6		1	1	4										Y											Y						Y	Y						Y	Y	ARD_HGMD_Cardio|EX_Peters|ME_Hannum|ME_Heyn|ME_Weidner|ME_Xu
ITGA2B	3674	3	6		1	1	4										Y											Y								Y				Y	Y	Y	ARD_HGMD_Cardio|EX_Peters|ME_Horvath|ME_Teschendorff|ME_Weidner|ME_Xu
NOD2	64127	3	6		2	1	3										Y				Y							Y							Y		Y			Y			ARD_HGMD_Cardio|ARD_HPO_Cancer|EX_Peters|ME_Heyn|ME_Marttila|ME_Teschendorff
PDGFB	5155	3	6	2	2		2				Y			Y							Y			Y											Y	Y							AGE_GenAge_Indirect|AGE_Senescence|ARD_HPO_Cancer|ARD_HPO_Neuro|ME_Heyn|ME_Horvath
PTGDS	5730	3	6	1		1	4	Y																				Y		Y										Y	Y	Y	AGE_Chaperones|EX_Peters|ME_Bacalani|ME_Teschendorff|ME_Weidner|ME_Xu
AKT1	207	2	6	4	2					Y		Y		Y	Y						Y	Y																					AGE_GenAge|AGE_Longevity|AGE_Senescence|AGE_mTOR|ARD_HPO_Cancer|ARD_HPO_Cardio
B3GALT6	126792	2	6		1		5														Y											Y				Y		Y		Y		Y	ARD_HPO_Cancer|ME_Bocklandt|ME_Horvath|ME_Rakyan|ME_Teschendorff|ME_Xu
ERRFI1	54206	2	6	1			5							Y																	Y		Y					Y		Y		Y	AGE_Senescence|ME_Bell|ME_Florath|ME_Rakyan|ME_Teschendorff|ME_Xu
IRS2	8660	2	6	2			4			Y		Y																			Y						Y	Y				Y	AGE_GenAge|AGE_Longevity|ME_Bell|ME_Marttila|ME_Rakyan|ME_Xu
KCNQ1	3784	2	6		2		4										Y					Y									Y				Y					Y		Y	ARD_HGMD_Cardio|ARD_HPO_Cardio|ME_Bell|ME_Heyn|ME_Teschendorff|ME_Xu
NCOR2	9612	2	6	1			5			Y																									Y				Y	Y	Y	Y	AGE_GenAge|ME_Heyn|ME_Steegenga|ME_Teschendorff|ME_Weidner|ME_Xu
NR2F2	7026	2	6		1		5										Y														Y					Y		Y		Y		Y	ARD_HGMD_Cardio|ME_Bell|ME_Horvath|ME_Rakyan|ME_Teschendorff|ME_Xu
PRKAR1A	5573	2	6		4		2									Y	Y				Y	Y																		Y		Y	ARD_HGMD_Cancer|ARD_HGMD_Cardio|ARD_HPO_Cancer|ARD_HPO_Cardio|ME_Teschendorff|ME_Xu
SFRP1	6422	2	6			1	5																				Y				Y					Y		Y		Y		Y	EX_Mercken|ME_Bell|ME_Horvath|ME_Rakyan|ME_Teschendorff|ME_Xu
TP73	7161	2	6	2			4				Y			Y																	Y				Y			Y				Y	AGE_GenAge_Indirect|AGE_Senescence|ME_Bell|ME_Heyn|ME_Rakyan|ME_Xu
ATP8A2	51761	1	6				6																								Y	Y			Y			Y		Y		Y	ME_Bell|ME_Bocklandt|ME_Heyn|ME_Rakyan|ME_Teschendorff|ME_Xu
CECR6	27439	1	6				6																								Y					Y	Y	Y		Y		Y	ME_Bell|ME_Horvath|ME_Marttila|ME_Rakyan|ME_Teschendorff|ME_Xu
GPR25	2848	1	6				6																								Y				Y	Y				Y	Y	Y	ME_Bell|ME_Heyn|ME_Horvath|ME_Teschendorff|ME_Weidner|ME_Xu
GPR78	27201	1	6				6																							Y	Y							Y	Y	Y		Y	ME_Bacalani|ME_Bell|ME_Rakyan|ME_Steegenga|ME_Teschendorff|ME_Xu
GREM1	26585	1	6				6																									Y	Y	Y						Y	Y	Y	ME_Bocklandt|ME_Florath|ME_Hannum|ME_Teschendorff|ME_Weidner|ME_Xu
HTR7	3363	1	6				6																								Y	Y	Y							Y	Y	Y	ME_Bell|ME_Bocklandt|ME_Florath|ME_Teschendorff|ME_Weidner|ME_Xu
IPO8	10526	1	6				6																								Y			Y		Y				Y	Y	Y	ME_Bell|ME_Hannum|ME_Horvath|ME_Teschendorff|ME_Weidner|ME_Xu
KCNK12	56660	1	6				6																								Y	Y						Y		Y	Y	Y	ME_Bell|ME_Bocklandt|ME_Rakyan|ME_Teschendorff|ME_Weidner|ME_Xu
TMEM179	388021	1	6				6																								Y	Y	Y		Y					Y		Y	ME_Bell|ME_Bocklandt|ME_Florath|ME_Heyn|ME_Teschendorff|ME_Xu
VGF	7425	1	6				6																								Y	Y	Y			Y				Y		Y	ME_Bell|ME_Bocklandt|ME_Florath|ME_Horvath|ME_Teschendorff|ME_Xu
SREBF1	6720	4	5	2	1	1	1					Y		Y				Y										Y									Y						AGE_Longevity|AGE_Senescence|ARD_HGMD_Diabetes|EX_Peters|ME_Marttila
ACTA2	59	3	5		2	1	2										Y					Y						Y									Y		Y				ARD_HGMD_Cardio|ARD_HPO_Cardio|EX_Peters|ME_Marttila|ME_Steegenga
AIP	9049	3	5	1	2		2		Y							Y					Y														Y							Y	AGE_Co_Chaperones|ARD_HGMD_Cancer|ARD_HPO_Cancer|ME_Heyn|ME_Xu
BAG3	9531	3	5	1	2	2			Y								Y					Y					Y	Y															AGE_Co_Chaperones|ARD_HGMD_Cardio|ARD_HPO_Cardio|EX_Mercken|EX_Peters
CDKN1A	1026	3	5	3	1	1				Y		Y		Y		Y												Y															AGE_GenAge|AGE_Longevity|AGE_Senescence|ARD_HGMD_Cancer|EX_Peters
CEBPA	1050	3	5	1	2	2					Y					Y					Y						Y	Y															AGE_GenAge_Indirect|ARD_HGMD_Cancer|ARD_HPO_Cancer|EX_Mercken|EX_Peters
ELN	2006	3	5	2	1		2			Y				Y			Y															Y								Y			AGE_GenAge|AGE_Senescence|ARD_HGMD_Cardio|ME_Bocklandt|ME_Teschendorff
FBLN2	2199	3	5		1	1	3										Y											Y				Y								Y		Y	ARD_HGMD_Cardio|EX_Peters|ME_Bocklandt|ME_Teschendorff|ME_Xu
FOXO1	2308	3	5	3	1	1				Y		Y		Y							Y							Y															AGE_GenAge|AGE_Longevity|AGE_Senescence|ARD_HPO_Cancer|EX_Peters
GUSB	2990	3	5		1	1	3																	Y				Y		Y										Y		Y	ARD_HPO_Neuro|EX_Peters|ME_Bacalani|ME_Teschendorff|ME_Xu
INS	3630	3	5	3	1		1				Y	Y			Y			Y																								Y	AGE_GenAge_Indirect|AGE_Longevity|AGE_mTOR|ARD_HGMD_Diabetes|ME_Xu
IRS1	3667	3	5	3	1		1			Y				Y	Y			Y																	Y								AGE_GenAge|AGE_Senescence|AGE_mTOR|ARD_HGMD_Diabetes|ME_Heyn
KLF6	1316	3	5		1	1	3														Y							Y							Y		Y		Y				ARD_HPO_Cancer|EX_Peters|ME_Heyn|ME_Marttila|ME_Steegenga
LPP	4026	3	5		2	1	2										Y				Y							Y							Y				Y				ARD_HGMD_Cardio|ARD_HPO_Cancer|EX_Peters|ME_Heyn|ME_Steegenga
MAPKAP1	79109	3	5	1	1		3					Y				Y																				Y				Y		Y	AGE_Longevity|ARD_HGMD_Cancer|ME_Horvath|ME_Teschendorff|ME_Xu
PLOD2	5352	3	5	1		1	3	Y																			Y				Y							Y		Y			AGE_Chaperones|EX_Mercken|ME_Bell|ME_Rakyan|ME_Teschendorff
RB1	5925	3	5	2	2		1			Y				Y		Y					Y														Y								AGE_GenAge|AGE_Senescence|ARD_HGMD_Cancer|ARD_HPO_Cancer|ME_Heyn
RUNX3	864	3	5	1		1	3					Y																Y							Y		Y			Y			AGE_Longevity|EX_Peters|ME_Heyn|ME_Marttila|ME_Teschendorff
TGFBR2	7048	3	5		3	1	1									Y	Y				Y							Y									Y						ARD_HGMD_Cancer|ARD_HGMD_Cardio|ARD_HPO_Cancer|EX_Peters|ME_Marttila
TWIST1	7291	3	5	1	1		3							Y							Y										Y							Y				Y	AGE_Senescence|ARD_HPO_Cancer|ME_Bell|ME_Rakyan|ME_Xu
AGAP1	116987	2	5			1	4																					Y			Y				Y						Y	Y	EX_Peters|ME_Bell|ME_Heyn|ME_Weidner|ME_Xu
APP	351	2	5	1	4						Y						Y		Y					Y	Y																		AGE_GenAge_Indirect|ARD_HGMD_Cardio|ARD_HGMD_Neuro|ARD_HPO_Neuro|ARD_HPO_Stroke
ATP13A2	23400	2	5		2		3												Y					Y						Y			Y	Y									ARD_HGMD_Neuro|ARD_HPO_Neuro|ME_Bacalani|ME_Florath|ME_Hannum
COL1A2	1278	2	5		1		4															Y									Y				Y			Y				Y	ARD_HPO_Cardio|ME_Bell|ME_Heyn|ME_Rakyan|ME_Xu
DCC	1630	2	5		1		4														Y										Y	Y						Y				Y	ARD_HPO_Cancer|ME_Bell|ME_Bocklandt|ME_Rakyan|ME_Xu
EGFR	1956	2	5	3	2						Y	Y		Y		Y					Y																						AGE_GenAge_Indirect|AGE_Longevity|AGE_Senescence|ARD_HGMD_Cancer|ARD_HPO_Cancer
EYA4	2070	2	5		2		3										Y					Y									Y							Y				Y	ARD_HGMD_Cardio|ARD_HPO_Cardio|ME_Bell|ME_Rakyan|ME_Xu
FHL2	2274	2	5		1		4										Y													Y			Y	Y	Y								ARD_HGMD_Cardio|ME_Bacalani|ME_Florath|ME_Hannum|ME_Heyn
FXN	2395	2	5		2		3										Y					Y														Y				Y		Y	ARD_HGMD_Cardio|ARD_HPO_Cardio|ME_Horvath|ME_Teschendorff|ME_Xu
HOXC4	3221	2	5	1			4				Y																			Y			Y	Y			Y						AGE_GenAge_Indirect|ME_Bacalani|ME_Florath|ME_Hannum|ME_Marttila
HRAS	3265	2	5	3	2					Y		Y		Y						Y	Y																						AGE_GenAge|AGE_Longevity|AGE_Senescence|ARD_HPO_Ageing|ARD_HPO_Cancer
IGF1R	3480	2	5	3			2			Y		Y		Y																					Y			Y					AGE_GenAge|AGE_Longevity|AGE_Senescence|ME_Heyn|ME_Rakyan
JUP	3728	2	5		3		2										Y			Y		Y									Y		Y										ARD_HGMD_Cardio|ARD_HPO_Ageing|ARD_HPO_Cardio|ME_Bell|ME_Florath
PARK2	5071	2	5	1	4								Y			Y			Y		Y			Y																			AGE_Longevity_HT|ARD_HGMD_Cancer|ARD_HGMD_Neuro|ARD_HPO_Cancer|ARD_HPO_Neuro
PARP3	10039	2	5			1	4																					Y							Y					Y	Y	Y	EX_Peters|ME_Heyn|ME_Teschendorff|ME_Weidner|ME_Xu
PIK3CA	5290	2	5	4	1						Y	Y		Y	Y						Y																						AGE_GenAge_Indirect|AGE_Longevity|AGE_Senescence|AGE_mTOR|ARD_HPO_Cancer
PSEN1	5663	2	5	1	4						Y						Y		Y			Y		Y																			AGE_GenAge_Indirect|ARD_HGMD_Cardio|ARD_HGMD_Neuro|ARD_HPO_Cardio|ARD_HPO_Neuro
TBX20	57057	2	5		1		4										Y														Y	Y									Y	Y	ARD_HGMD_Cardio|ME_Bell|ME_Bocklandt|ME_Weidner|ME_Xu
TBX5	6910	2	5		1		4										Y																		Y	Y				Y		Y	ARD_HGMD_Cardio|ME_Heyn|ME_Horvath|ME_Teschendorff|ME_Xu
TCEA2	6919	2	5			1	4																					Y				Y							Y	Y		Y	EX_Peters|ME_Bocklandt|ME_Steegenga|ME_Teschendorff|ME_Xu
TERT	7015	2	5	3	2					Y		Y		Y		Y					Y																						AGE_GenAge|AGE_Longevity|AGE_Senescence|ARD_HGMD_Cancer|ARD_HPO_Cancer
TP53	7157	2	5	3	2					Y		Y		Y		Y					Y																						AGE_GenAge|AGE_Longevity|AGE_Senescence|ARD_HGMD_Cancer|ARD_HPO_Cancer
TSPYL5	85453	2	5			1	4																					Y			Y	Y						Y				Y	EX_Peters|ME_Bell|ME_Bocklandt|ME_Rakyan|ME_Xu
WT1	7490	2	5		3		2									Y	Y				Y										Y							Y					ARD_HGMD_Cancer|ARD_HGMD_Cardio|ARD_HPO_Cancer|ME_Bell|ME_Rakyan
ALX4	60529	1	5				5																								Y				Y					Y	Y	Y	ME_Bell|ME_Heyn|ME_Teschendorff|ME_Weidner|ME_Xu
ASPA	443	1	5				5																								Y	Y								Y	Y	Y	ME_Bell|ME_Bocklandt|ME_Teschendorff|ME_Weidner|ME_Xu
BMP8A	353500	1	5				5																								Y		Y					Y		Y		Y	ME_Bell|ME_Florath|ME_Rakyan|ME_Teschendorff|ME_Xu
C10orf82	143379	1	5				5																								Y	Y								Y	Y	Y	ME_Bell|ME_Bocklandt|ME_Teschendorff|ME_Weidner|ME_Xu
CBX7	23492	1	5				5																													Y	Y			Y	Y	Y	ME_Horvath|ME_Marttila|ME_Teschendorff|ME_Weidner|ME_Xu
CPLX2	10814	1	5				5																								Y	Y						Y		Y		Y	ME_Bell|ME_Bocklandt|ME_Rakyan|ME_Teschendorff|ME_Xu
DLX5	1749	1	5				5																								Y							Y		Y	Y	Y	ME_Bell|ME_Rakyan|ME_Teschendorff|ME_Weidner|ME_Xu
DOCK9	23348	1	5				5																								Y				Y	Y				Y		Y	ME_Bell|ME_Heyn|ME_Horvath|ME_Teschendorff|ME_Xu
FAM19A4	151647	1	5				5																								Y	Y						Y		Y		Y	ME_Bell|ME_Bocklandt|ME_Rakyan|ME_Teschendorff|ME_Xu
FLNA	2316	1	5		5												Y			Y	Y	Y			Y																		ARD_HGMD_Cardio|ARD_HPO_Ageing|ARD_HPO_Cancer|ARD_HPO_Cardio|ARD_HPO_Stroke
FOXE3	2301	1	5				5																								Y		Y			Y				Y		Y	ME_Bell|ME_Florath|ME_Horvath|ME_Teschendorff|ME_Xu
GCM2	9247	1	5				5																								Y	Y								Y	Y	Y	ME_Bell|ME_Bocklandt|ME_Teschendorff|ME_Weidner|ME_Xu
GRIA2	2891	1	5				5																								Y	Y				Y				Y		Y	ME_Bell|ME_Bocklandt|ME_Horvath|ME_Teschendorff|ME_Xu
KCNG3	170850	1	5				5																								Y	Y								Y	Y	Y	ME_Bell|ME_Bocklandt|ME_Teschendorff|ME_Weidner|ME_Xu
MYOD1	4654	1	5				5																								Y							Y	Y	Y		Y	ME_Bell|ME_Rakyan|ME_Steegenga|ME_Teschendorff|ME_Xu
NEFM	4741	1	5				5																								Y	Y	Y							Y		Y	ME_Bell|ME_Bocklandt|ME_Florath|ME_Teschendorff|ME_Xu
NINL	22981	1	5				5																								Y					Y		Y		Y		Y	ME_Bell|ME_Horvath|ME_Rakyan|ME_Teschendorff|ME_Xu
PGLYRP2	114770	1	5				5																									Y			Y	Y				Y		Y	ME_Bocklandt|ME_Heyn|ME_Horvath|ME_Teschendorff|ME_Xu
POU4F2	5458	1	5				5																								Y	Y		Y	Y							Y	ME_Bell|ME_Bocklandt|ME_Hannum|ME_Heyn|ME_Xu
SLC10A4	201780	1	5				5																								Y								Y	Y	Y	Y	ME_Bell|ME_Steegenga|ME_Teschendorff|ME_Weidner|ME_Xu
VHL	7428	1	5		5											Y	Y				Y	Y			Y																		ARD_HGMD_Cancer|ARD_HGMD_Cardio|ARD_HPO_Cancer|ARD_HPO_Cardio|ARD_HPO_Stroke
ZIC1	7545	1	5				5																								Y	Y			Y						Y	Y	ME_Bell|ME_Bocklandt|ME_Heyn|ME_Weidner|ME_Xu
CCT7	10574	4	4	1	1	1	1	Y									Y											Y							Y								AGE_Chaperones|ARD_HGMD_Cardio|EX_Peters|ME_Heyn
RASSF1	11186	4	4	1	1	1	1							Y							Y							Y									Y						AGE_Senescence|ARD_HPO_Cancer|EX_Peters|ME_Marttila
ACTA1	58	3	4		1	1	2										Y										Y						Y									Y	ARD_HGMD_Cardio|EX_Mercken|ME_Florath|ME_Xu
ACTC1	70	3	4		2	1	1										Y					Y					Y															Y	ARD_HGMD_Cardio|ARD_HPO_Cardio|EX_Mercken|ME_Xu
ACTN2	88	3	4		2	1	1										Y					Y					Y				Y												ARD_HGMD_Cardio|ARD_HPO_Cardio|EX_Mercken|ME_Bell
ADCY5	111	3	4	1	1		2			Y												Y													Y							Y	AGE_GenAge|ARD_HPO_Cardio|ME_Heyn|ME_Xu
AGT	183	3	4	2	1		1					Y		Y			Y																		Y								AGE_Longevity|AGE_Senescence|ARD_HGMD_Cardio|ME_Heyn
APEX1	328	3	4	2	1	1					Y			Y		Y												Y															AGE_GenAge_Indirect|AGE_Senescence|ARD_HGMD_Cancer|EX_Peters
ARHGAP26	23092	3	4		1	1	2														Y							Y							Y				Y				ARD_HPO_Cancer|EX_Peters|ME_Heyn|ME_Steegenga
AXIN2	8313	3	4		2	1	1									Y					Y							Y									Y						ARD_HGMD_Cancer|ARD_HPO_Cancer|EX_Peters|ME_Marttila
C7orf50	84310	3	4	1		1	2					Y																	Y						Y				Y				AGE_Longevity|EX_Sood|ME_Heyn|ME_Steegenga
CCL5	6352	3	4	1		1	2					Y																Y							Y				Y				AGE_Longevity|EX_Peters|ME_Heyn|ME_Steegenga
CLU	1191	3	4	2	1	1				Y				Y					Y							Y																	AGE_GenAge|AGE_Senescence|ARD_HGMD_Neuro|EX_Magalhaes
COL4A1	1282	3	4		2	1	1										Y								Y		Y								Y								ARD_HGMD_Cardio|ARD_HPO_Stroke|EX_Mercken|ME_Heyn
CREBBP	1387	3	4	1	2		1				Y					Y					Y														Y								AGE_GenAge_Indirect|ARD_HGMD_Cancer|ARD_HPO_Cancer|ME_Heyn
CSH1,GH1	2688	3	4	2	1		1			Y		Y						Y																								Y	AGE_GenAge|AGE_Longevity|ARD_HGMD_Diabetes|ME_Xu
CYFIP1	23191	3	4		1	1	2										Y											Y								Y			Y				ARD_HGMD_Cardio|EX_Peters|ME_Horvath|ME_Steegenga
EFEMP1	2202	3	4	1		2	1			Y																Y	Y												Y				AGE_GenAge|EX_Magalhaes|EX_Mercken|ME_Steegenga
ERCC3	2071	3	4	1	2		1				Y					Y					Y										Y												AGE_GenAge_Indirect|ARD_HGMD_Cancer|ARD_HPO_Cancer|ME_Bell
ETV6	2120	3	4		2	1	1									Y					Y							Y											Y				ARD_HGMD_Cancer|ARD_HPO_Cancer|EX_Peters|ME_Steegenga
FGFR2	2263	3	4	1	2		1							Y			Y				Y										Y												AGE_Senescence|ARD_HGMD_Cardio|ARD_HPO_Cancer|ME_Bell
FLT1	2321	3	4	1	1		2				Y						Y																		Y					Y			AGE_GenAge_Indirect|ARD_HGMD_Cardio|ME_Heyn|ME_Teschendorff
HAVCR2	84868	3	4	1		2	1							Y													Y	Y									Y						AGE_Senescence|EX_Mercken|EX_Peters|ME_Marttila
HCN4	10021	3	4		2	1	1										Y					Y							Y													Y	ARD_HGMD_Cardio|ARD_HPO_Cardio|EX_Sood|ME_Xu
HSPA8	3312	3	4	2		1	1	Y			Y																	Y							Y								AGE_Chaperones|AGE_GenAge_Indirect|EX_Peters|ME_Heyn
IDH1	3417	3	4	1		2	1							Y													Y	Y												Y			AGE_Senescence|EX_Mercken|EX_Peters|ME_Teschendorff
IFNG	3458	3	4	2		1	1					Y		Y														Y									Y						AGE_Longevity|AGE_Senescence|EX_Peters|ME_Marttila
IGFBP7	3490	3	4	1		1	2							Y														Y			Y											Y	AGE_Senescence|EX_Peters|ME_Bell|ME_Xu
ITGA6	3655	3	4		1	1	2													Y								Y							Y		Y						ARD_HPO_Ageing|EX_Peters|ME_Heyn|ME_Marttila
LDB3	11155	3	4		2	1	1										Y					Y					Y								Y								ARD_HGMD_Cardio|ARD_HPO_Cardio|EX_Mercken|ME_Heyn
MAP3K5	4217	3	4	1		1	2				Y																	Y								Y					Y		AGE_GenAge_Indirect|EX_Peters|ME_Horvath|ME_Weidner
MYC	4609	3	4	2	1	1				Y				Y							Y							Y															AGE_GenAge|AGE_Senescence|ARD_HPO_Cancer|EX_Peters
NEXN	91624	3	4		2	1	1										Y					Y					Y												Y				ARD_HGMD_Cardio|ARD_HPO_Cardio|EX_Mercken|ME_Steegenga
NRG1	3084	3	4	1		2	1				Y																	Y	Y													Y	AGE_GenAge_Indirect|EX_Peters|EX_Sood|ME_Xu
OBSCN	84033	3	4		1	2	1									Y											Y	Y							Y								ARD_HGMD_Cancer|EX_Mercken|EX_Peters|ME_Heyn
PALLD	23022	3	4		1	1	2									Y												Y							Y		Y						ARD_HGMD_Cancer|EX_Peters|ME_Heyn|ME_Marttila
PARP1	142	3	4	2		1	1				Y			Y														Y							Y								AGE_GenAge_Indirect|AGE_Senescence|EX_Peters|ME_Heyn
PAX3	5077	3	4	1	1		2							Y							Y														Y							Y	AGE_Senescence|ARD_HPO_Cancer|ME_Heyn|ME_Xu
PDGFRA	5156	3	4	1	2		1				Y					Y					Y														Y								AGE_GenAge_Indirect|ARD_HGMD_Cancer|ARD_HPO_Cancer|ME_Heyn
PDGFRB	5159	3	4	1	2	1					Y										Y			Y				Y															AGE_GenAge_Indirect|ARD_HPO_Cancer|ARD_HPO_Neuro|EX_Peters
PHGDH	26227	3	4		1	2	1													Y							Y	Y			Y												ARD_HPO_Ageing|EX_Mercken|EX_Peters|ME_Bell
PRF1	5551	3	4		2	1	1									Y					Y							Y												Y			ARD_HGMD_Cancer|ARD_HPO_Cancer|EX_Peters|ME_Teschendorff
RUNX1	861	3	4		2	1	1									Y					Y								Y						Y								ARD_HGMD_Cancer|ARD_HPO_Cancer|EX_Sood|ME_Heyn
SATB1	6304	3	4	1		1	2							Y														Y							Y		Y						AGE_Senescence|EX_Peters|ME_Heyn|ME_Marttila
SCN2B	6327	3	4		2	1	1										Y					Y							Y						Y								ARD_HGMD_Cardio|ARD_HPO_Cardio|EX_Sood|ME_Heyn
SMAD2	4087	3	4	1	1		2							Y			Y																		Y		Y						AGE_Senescence|ARD_HGMD_Cardio|ME_Heyn|ME_Marttila
SMAD3	4088	3	4	1	2		1							Y			Y					Y													Y								AGE_Senescence|ARD_HGMD_Cardio|ARD_HPO_Cardio|ME_Heyn
STAT3	6774	3	4	2	1	1					Y			Y							Y							Y															AGE_GenAge_Indirect|AGE_Senescence|ARD_HPO_Cancer|EX_Peters
TSC2	7249	3	4	2	1		1					Y			Y						Y														Y								AGE_Longevity|AGE_mTOR|ARD_HPO_Cancer|ME_Heyn
UCP3	7352	3	4	2	1	1					Y	Y						Y									Y																AGE_GenAge_Indirect|AGE_Longevity|ARD_HGMD_Diabetes|EX_Mercken
VCP	7415	3	4	2	1		1	Y			Y								Y																Y								AGE_Chaperones|AGE_GenAge_Indirect|ARD_HGMD_Neuro|ME_Heyn
ZEB2	9839	3	4		1	1	2										Y											Y		Y					Y								ARD_HGMD_Cardio|EX_Peters|ME_Bacalani|ME_Heyn
ABCA1	19	2	4	1	3									Y			Y	Y				Y																					AGE_Senescence|ARD_HGMD_Cardio|ARD_HGMD_Diabetes|ARD_HPO_Cardio
ADIRF	10974	2	4			1	3																				Y								Y			Y				Y	EX_Mercken|ME_Heyn|ME_Rakyan|ME_Xu
AGO2	27161	2	4	1			3							Y																					Y		Y		Y				AGE_Senescence|ME_Heyn|ME_Marttila|ME_Steegenga
AHNAK	79026	2	4			1	3																					Y							Y		Y			Y			EX_Peters|ME_Heyn|ME_Marttila|ME_Teschendorff
AKT3	10000	2	4	2			2					Y			Y																				Y	Y							AGE_Longevity|AGE_mTOR|ME_Heyn|ME_Horvath
ALDH1A2	8854	2	4		1		3										Y														Y									Y		Y	ARD_HGMD_Cardio|ME_Bell|ME_Teschendorff|ME_Xu
AR	367	2	4	1	3						Y					Y					Y		Y																				AGE_GenAge_Indirect|ARD_HGMD_Cancer|ARD_HPO_Cancer|ARD_HPO_Diabetes
ARHGAP24	83478	2	4			1	3																					Y							Y		Y					Y	EX_Peters|ME_Heyn|ME_Marttila|ME_Xu
BLM	641	2	4	1	3						Y					Y					Y		Y																				AGE_GenAge_Indirect|ARD_HGMD_Cancer|ARD_HPO_Cancer|ARD_HPO_Diabetes
BUB1B	701	2	4	2	2					Y				Y		Y					Y																						AGE_GenAge|AGE_Senescence|ARD_HGMD_Cancer|ARD_HPO_Cancer
BZW2	28969	2	4			2	2																				Y	Y									Y			Y			EX_Mercken|EX_Peters|ME_Marttila|ME_Teschendorff
CAV3	859	2	4		3	1											Y			Y		Y					Y																ARD_HGMD_Cardio|ARD_HPO_Ageing|ARD_HPO_Cardio|EX_Mercken
CBS	875	2	4	1	3									Y			Y					Y			Y																		AGE_Senescence|ARD_HGMD_Cardio|ARD_HPO_Cardio|ARD_HPO_Stroke
CCDC88C	440193	2	4	1			3						Y																						Y		Y		Y				AGE_Longevity_HT|ME_Heyn|ME_Marttila|ME_Steegenga
CTSZ	1522	2	4	1			3							Y																									Y	Y	Y		AGE_Senescence|ME_Steegenga|ME_Teschendorff|ME_Weidner
CX3CL1	6376	2	4			1	3																			Y														Y	Y	Y	EX_Magalhaes|ME_Teschendorff|ME_Weidner|ME_Xu
DCTN1	1639	2	4		2		2												Y					Y																Y		Y	ARD_HGMD_Neuro|ARD_HPO_Neuro|ME_Teschendorff|ME_Xu
ELAC2	60528	2	4		3		1									Y	Y					Y														Y							ARD_HGMD_Cancer|ARD_HGMD_Cardio|ARD_HPO_Cardio|ME_Horvath
ENG	2022	2	4	1	3									Y			Y					Y			Y																		AGE_Senescence|ARD_HGMD_Cardio|ARD_HPO_Cardio|ARD_HPO_Stroke
ERCC2	2068	2	4	2	2					Y		Y				Y				Y																							AGE_GenAge|AGE_Longevity|ARD_HGMD_Cancer|ARD_HPO_Ageing
ESR1	2099	2	4	2			2				Y	Y																			Y				Y								AGE_GenAge_Indirect|AGE_Longevity|ME_Bell|ME_Heyn
FAS	355	2	4	2			2				Y		Y																						Y				Y				AGE_GenAge_Indirect|AGE_Longevity_HT|ME_Heyn|ME_Steegenga
FBN2	2201	2	4		1		3										Y														Y						Y			Y			ARD_HGMD_Cardio|ME_Bell|ME_Marttila|ME_Teschendorff
GBA	2629	2	4		3	1													Y		Y	Y						Y															ARD_HGMD_Neuro|ARD_HPO_Cancer|ARD_HPO_Cardio|EX_Peters
GBP1	2633	2	4			1	3																					Y												Y	Y	Y	EX_Peters|ME_Teschendorff|ME_Weidner|ME_Xu
GCK	2645	2	4		2		2											Y					Y												Y				Y				ARD_HGMD_Diabetes|ARD_HPO_Diabetes|ME_Heyn|ME_Steegenga
GLA	2717	2	4		3	1											Y					Y			Y			Y															ARD_HGMD_Cardio|ARD_HPO_Cardio|ARD_HPO_Stroke|EX_Peters
GLI3	2737	2	4		3		1									Y				Y	Y														Y								ARD_HGMD_Cancer|ARD_HPO_Ageing|ARD_HPO_Cancer|ME_Heyn
GNPTAB	79158	2	4		3	1														Y	Y	Y						Y															ARD_HPO_Ageing|ARD_HPO_Cancer|ARD_HPO_Cardio|EX_Peters
HAND1	9421	2	4		1		3										Y														Y							Y				Y	ARD_HGMD_Cardio|ME_Bell|ME_Rakyan|ME_Xu
HSPA9	3313	2	4	3		1		Y		Y				Y														Y															AGE_Chaperones|AGE_GenAge|AGE_Senescence|EX_Peters
IGF2	3481	2	4	2			2				Y	Y																			Y											Y	AGE_GenAge_Indirect|AGE_Longevity|ME_Bell|ME_Xu
INSR	3643	2	4	2	2					Y		Y						Y					Y																				AGE_GenAge|AGE_Longevity|ARD_HGMD_Diabetes|ARD_HPO_Diabetes
IRF8	3394	2	4			1	3																					Y				Y								Y		Y	EX_Peters|ME_Bocklandt|ME_Teschendorff|ME_Xu
JAG1	182	2	4		3	1											Y				Y				Y				Y														ARD_HGMD_Cardio|ARD_HPO_Cancer|ARD_HPO_Stroke|EX_Sood
JAK2	3717	2	4	2	2						Y			Y							Y	Y																					AGE_GenAge_Indirect|AGE_Senescence|ARD_HPO_Cancer|ARD_HPO_Cardio
KCNA5	3741	2	4		2		2										Y					Y										Y										Y	ARD_HGMD_Cardio|ARD_HPO_Cardio|ME_Bocklandt|ME_Xu
KIF1B	23095	2	4		3	1										Y					Y	Y						Y															ARD_HGMD_Cancer|ARD_HPO_Cancer|ARD_HPO_Cardio|EX_Peters
LGALS1	3956	2	4			1	3																					Y								Y			Y			Y	EX_Peters|ME_Horvath|ME_Steegenga|ME_Xu
MAN1C1	57134	2	4			1	3																					Y							Y		Y			Y			EX_Peters|ME_Heyn|ME_Marttila|ME_Teschendorff
MLH1	4292	2	4	2	2						Y	Y				Y					Y																						AGE_GenAge_Indirect|AGE_Longevity|ARD_HGMD_Cancer|ARD_HPO_Cancer
MYH11	4629	2	4		3		1										Y					Y			Y														Y				ARD_HGMD_Cardio|ARD_HPO_Cardio|ARD_HPO_Stroke|ME_Steegenga
MYH7	4625	2	4		3	1											Y			Y		Y					Y																ARD_HGMD_Cardio|ARD_HPO_Ageing|ARD_HPO_Cardio|EX_Mercken
MYLK2	85366	2	4		3	1											Y			Y		Y					Y																ARD_HGMD_Cardio|ARD_HPO_Ageing|ARD_HPO_Cardio|EX_Mercken
NBN	4683	2	4	1	3						Y					Y					Y			Y																			AGE_GenAge_Indirect|ARD_HGMD_Cancer|ARD_HPO_Cancer|ARD_HPO_Neuro
NFKB1	4790	2	4	3		1					Y		Y	Y														Y															AGE_GenAge_Indirect|AGE_Longevity_HT|AGE_Senescence|EX_Peters
OGG1	4968	2	4		3		1									Y			Y		Y																			Y			ARD_HGMD_Cancer|ARD_HGMD_Neuro|ARD_HPO_Cancer|ME_Teschendorff
PDGFD	80310	2	4			1	3																					Y									Y			Y		Y	EX_Peters|ME_Marttila|ME_Teschendorff|ME_Xu
PDZK1IP1	10158	2	4			1	3																					Y												Y	Y	Y	EX_Peters|ME_Teschendorff|ME_Weidner|ME_Xu
PKIA	5569	2	4			2	2																				Y	Y			Y						Y						EX_Mercken|EX_Peters|ME_Bell|ME_Marttila
PLXDC2	84898	2	4			1	3																					Y							Y		Y					Y	EX_Peters|ME_Heyn|ME_Marttila|ME_Xu
POLG	5428	2	4	1	3					Y							Y		Y					Y																			AGE_GenAge|ARD_HGMD_Cardio|ARD_HGMD_Neuro|ARD_HPO_Neuro
PPM1D	8493	2	4	2	2						Y			Y		Y					Y																						AGE_GenAge_Indirect|AGE_Senescence|ARD_HGMD_Cancer|ARD_HPO_Cancer
PTCH1	5727	2	4		3		1									Y	Y				Y														Y								ARD_HGMD_Cancer|ARD_HGMD_Cardio|ARD_HPO_Cancer|ME_Heyn
PTPN11	5781	2	4	1	3						Y					Y	Y				Y																						AGE_GenAge_Indirect|ARD_HGMD_Cancer|ARD_HGMD_Cardio|ARD_HPO_Cancer
RASSF4	83937	2	4			1	3																					Y							Y	Y				Y			EX_Peters|ME_Heyn|ME_Horvath|ME_Teschendorff
RET	5979	2	4	1	3						Y					Y					Y	Y																					AGE_GenAge_Indirect|ARD_HGMD_Cancer|ARD_HPO_Cancer|ARD_HPO_Cardio
RPTOR	57521	2	4	2			2					Y			Y																				Y		Y						AGE_Longevity|AGE_mTOR|ME_Heyn|ME_Marttila
SDHA	6389	2	4		3		1									Y	Y				Y														Y								ARD_HGMD_Cancer|ARD_HGMD_Cardio|ARD_HPO_Cancer|ME_Heyn
SDHB	6390	2	4		3		1									Y					Y	Y												Y									ARD_HGMD_Cancer|ARD_HPO_Cancer|ARD_HPO_Cardio|ME_Hannum
SIRT1	23411	2	4	3	1					Y		Y		Y				Y																									AGE_GenAge|AGE_Longevity|AGE_Senescence|ARD_HGMD_Diabetes
SMAD4	4089	2	4	1	3									Y		Y					Y				Y																		AGE_Senescence|ARD_HGMD_Cancer|ARD_HPO_Cancer|ARD_HPO_Stroke
SOX8	30812	2	4			1	3																					Y										Y		Y		Y	EX_Peters|ME_Rakyan|ME_Teschendorff|ME_Xu
SPON1	10418	2	4			2	2																				Y	Y			Y											Y	EX_Mercken|EX_Peters|ME_Bell|ME_Xu
STK11	6794	2	4	2	2						Y				Y	Y					Y																						AGE_GenAge_Indirect|AGE_mTOR|ARD_HGMD_Cancer|ARD_HPO_Cancer
TERC	7012	2	4	2	2					Y		Y				Y					Y																						AGE_GenAge|AGE_Longevity|ARD_HGMD_Cancer|ARD_HPO_Cancer
VEGFA	7422	2	4	3	1						Y	Y			Y		Y																										AGE_GenAge_Indirect|AGE_Longevity|AGE_mTOR|ARD_HGMD_Cardio
ZNF154	7710	2	4			1	3																					Y				Y					Y					Y	EX_Peters|ME_Bocklandt|ME_Marttila|ME_Xu
--	206338	1	4				4																								Y	Y								Y		Y	ME_Bell|ME_Bocklandt|ME_Teschendorff|ME_Xu
ABHD14A-ACY1,ACY1	95	1	4				4																											Y		Y				Y		Y	ME_Hannum|ME_Horvath|ME_Teschendorff|ME_Xu
ABTB1	80325	1	4				4																								Y					Y				Y		Y	ME_Bell|ME_Horvath|ME_Teschendorff|ME_Xu
ACOT11	26027	1	4				4																													Y				Y	Y	Y	ME_Horvath|ME_Teschendorff|ME_Weidner|ME_Xu
ADAM12	8038	1	4				4																								Y							Y	Y			Y	ME_Bell|ME_Rakyan|ME_Steegenga|ME_Xu
ALMS1	7840	1	4		4												Y	Y				Y	Y																				ARD_HGMD_Cardio|ARD_HGMD_Diabetes|ARD_HPO_Cardio|ARD_HPO_Diabetes
AMER3	205147	1	4				4																							Y			Y	Y								Y	ME_Bacalani|ME_Florath|ME_Hannum|ME_Xu
BASP1	10409	1	4				4																												Y	Y			Y			Y	ME_Heyn|ME_Horvath|ME_Steegenga|ME_Xu
BNC1	646	1	4				4																								Y					Y				Y		Y	ME_Bell|ME_Horvath|ME_Teschendorff|ME_Xu
C22orf26	55267	1	4				4																												Y	Y					Y	Y	ME_Heyn|ME_Horvath|ME_Weidner|ME_Xu
C9orf139	401563	1	4				4																												Y					Y	Y	Y	ME_Heyn|ME_Teschendorff|ME_Weidner|ME_Xu
C9orf64	84267	1	4				4																								Y					Y				Y		Y	ME_Bell|ME_Horvath|ME_Teschendorff|ME_Xu
CDK20	23552	1	4				4																								Y									Y	Y	Y	ME_Bell|ME_Teschendorff|ME_Weidner|ME_Xu
CHST13	166012	1	4				4																														Y			Y	Y	Y	ME_Marttila|ME_Teschendorff|ME_Weidner|ME_Xu
COL8A2	1296	1	4				4																												Y	Y					Y	Y	ME_Heyn|ME_Horvath|ME_Weidner|ME_Xu
CREB5	9586	1	4				4																												Y		Y			Y		Y	ME_Heyn|ME_Marttila|ME_Teschendorff|ME_Xu
EPHX3	79852	1	4				4																										Y	Y							Y	Y	ME_Florath|ME_Hannum|ME_Weidner|ME_Xu
FBXO39	162517	1	4				4																								Y								Y	Y		Y	ME_Bell|ME_Steegenga|ME_Teschendorff|ME_Xu
FGFR3	2261	1	4		4											Y				Y	Y	Y																					ARD_HGMD_Cancer|ARD_HPO_Ageing|ARD_HPO_Cancer|ARD_HPO_Cardio
FOXI2	399823	1	4				4																								Y				Y				Y			Y	ME_Bell|ME_Heyn|ME_Steegenga|ME_Xu
FZD9	8326	1	4				4																								Y					Y				Y		Y	ME_Bell|ME_Horvath|ME_Teschendorff|ME_Xu
GAP43	2596	1	4				4																								Y					Y				Y		Y	ME_Bell|ME_Horvath|ME_Teschendorff|ME_Xu
GHDC	84514	1	4				4																									Y								Y	Y	Y	ME_Bocklandt|ME_Teschendorff|ME_Weidner|ME_Xu
HIF1A	3091	1	4	4							Y	Y		Y	Y																												AGE_GenAge_Indirect|AGE_Longevity|AGE_Senescence|AGE_mTOR
HSPA1A,HSPA1B	3303	1	4	4				Y			Y	Y		Y																													AGE_Chaperones|AGE_GenAge_Indirect|AGE_Longevity|AGE_Senescence
IGF2BP1	10642	1	4				4																								Y								Y		Y	Y	ME_Bell|ME_Steegenga|ME_Weidner|ME_Xu
KCNC2	3747	1	4				4																								Y					Y				Y		Y	ME_Bell|ME_Horvath|ME_Teschendorff|ME_Xu
LRRN4CL	221091	1	4				4																												Y					Y	Y	Y	ME_Heyn|ME_Teschendorff|ME_Weidner|ME_Xu
MOXD1	26002	1	4				4																								Y	Y						Y				Y	ME_Bell|ME_Bocklandt|ME_Rakyan|ME_Xu
MTOR	2475	1	4	4						Y		Y		Y	Y																												AGE_GenAge|AGE_Longevity|AGE_Senescence|AGE_mTOR
NOTCH3	4854	1	4		4												Y		Y			Y			Y																		ARD_HGMD_Cardio|ARD_HGMD_Neuro|ARD_HPO_Cardio|ARD_HPO_Stroke
NPTX2	4885	1	4				4																								Y	Y								Y		Y	ME_Bell|ME_Bocklandt|ME_Teschendorff|ME_Xu
NRSN1	140767	1	4				4																								Y	Y								Y		Y	ME_Bell|ME_Bocklandt|ME_Teschendorff|ME_Xu
P2RX6	9127	1	4				4																											Y		Y				Y		Y	ME_Hannum|ME_Horvath|ME_Teschendorff|ME_Xu
PDE4C	729966	1	4				4																								Y							Y		Y	Y		ME_Bell|ME_Rakyan|ME_Teschendorff|ME_Weidner
PENK	5179	1	4				4																										Y	Y						Y		Y	ME_Florath|ME_Hannum|ME_Teschendorff|ME_Xu
PRKG2	5593	1	4				4																												Y	Y				Y	Y		ME_Heyn|ME_Horvath|ME_Teschendorff|ME_Weidner
PTGER3	5733	1	4				4																								Y							Y		Y		Y	ME_Bell|ME_Rakyan|ME_Teschendorff|ME_Xu
PXN	5829	1	4				4																							Y					Y					Y		Y	ME_Bacalani|ME_Heyn|ME_Teschendorff|ME_Xu
RHBDD1	84236	1	4				4																								Y					Y				Y		Y	ME_Bell|ME_Horvath|ME_Teschendorff|ME_Xu
RIPPLY3	53820	1	4				4																												Y	Y		Y				Y	ME_Heyn|ME_Horvath|ME_Rakyan|ME_Xu
ROR2	4920	1	4				4																								Y							Y		Y		Y	ME_Bell|ME_Rakyan|ME_Teschendorff|ME_Xu
SCAP	22937	1	4				4																													Y				Y	Y	Y	ME_Horvath|ME_Teschendorff|ME_Weidner|ME_Xu
SCN5A	6331	1	4		4												Y			Y		Y			Y																		ARD_HGMD_Cardio|ARD_HPO_Ageing|ARD_HPO_Cardio|ARD_HPO_Stroke
SLC15A3	51296	1	4				4																									Y								Y	Y	Y	ME_Bocklandt|ME_Teschendorff|ME_Weidner|ME_Xu
SLC19A2	10560	1	4		4												Y	Y				Y			Y																		ARD_HGMD_Cardio|ARD_HGMD_Diabetes|ARD_HPO_Cardio|ARD_HPO_Stroke
SOD2	6648	1	4	4						Y		Y	Y	Y																													AGE_GenAge|AGE_Longevity|AGE_Longevity_HT|AGE_Senescence
SOX1	6656	1	4				4																							Y	Y									Y		Y	ME_Bacalani|ME_Bell|ME_Teschendorff|ME_Xu
TBATA	219793	1	4				4																													Y				Y	Y	Y	ME_Horvath|ME_Teschendorff|ME_Weidner|ME_Xu
TGFBI	7045	1	4				4																														Y	Y	Y			Y	ME_Marttila|ME_Rakyan|ME_Steegenga|ME_Xu
THRB	7068	1	4				4																								Y							Y		Y		Y	ME_Bell|ME_Rakyan|ME_Teschendorff|ME_Xu
TINCR	257000	1	4				4																								Y							Y		Y		Y	ME_Bell|ME_Rakyan|ME_Teschendorff|ME_Xu
TOM1L1	10040	1	4				4																									Y				Y				Y		Y	ME_Bocklandt|ME_Horvath|ME_Teschendorff|ME_Xu
TRIO	7204	1	4				4																								Y				Y		Y		Y				ME_Bell|ME_Heyn|ME_Marttila|ME_Steegenga
ZNF177,ZNF559-ZNF177	7730	1	4				4																								Y					Y		Y				Y	ME_Bell|ME_Horvath|ME_Rakyan|ME_Xu
ZNF471	57573	1	4				4																								Y				Y						Y	Y	ME_Bell|ME_Heyn|ME_Weidner|ME_Xu
ZNF540	163255	1	4				4																								Y	Y								Y		Y	ME_Bell|ME_Bocklandt|ME_Teschendorff|ME_Xu
ZNF577	84765	1	4				4																								Y						Y			Y		Y	ME_Bell|ME_Marttila|ME_Teschendorff|ME_Xu
ADIPOQ	9370	3	3	1	1	1						Y						Y									Y																AGE_Longevity|ARD_HGMD_Diabetes|EX_Mercken
AFG3L2	10939	3	3	1	1	1		Y																Y				Y															AGE_Chaperones|ARD_HPO_Neuro|EX_Peters
C7orf50	101930223	3	3	1		1	1					Y																	Y						Y								AGE_Longevity|EX_Sood|ME_Heyn
CACNA1A	773	3	3	1	1		1				Y						Y																									Y	AGE_GenAge_Indirect|ARD_HGMD_Cardio|ME_Xu
CALR	811	3	3	1	1	1		Y													Y								Y														AGE_Chaperones|ARD_HPO_Cancer|EX_Sood
CAMTA1	23261	3	3	1		1	1						Y																Y						Y								AGE_Longevity_HT|EX_Sood|ME_Heyn
CCND1	595	3	3	1		1	1							Y													Y															Y	AGE_Senescence|EX_Mercken|ME_Xu
CCT6A	908	3	3	1		1	1	Y																				Y														Y	AGE_Chaperones|EX_Peters|ME_Xu
CD27	939	3	3		1	1	1														Y							Y														Y	ARD_HPO_Cancer|EX_Peters|ME_Xu
CDK4	1019	3	3	1	1	1								Y		Y												Y															AGE_Senescence|ARD_HGMD_Cancer|EX_Peters
CTNNA1	1495	3	3		1	1	1									Y												Y														Y	ARD_HGMD_Cancer|EX_Peters|ME_Xu
CYP1B1	1545	3	3	1		1	1					Y																Y							Y								AGE_Longevity|EX_Peters|ME_Heyn
DKC1	1736	3	3	1	1	1								Y							Y							Y															AGE_Senescence|ARD_HPO_Cancer|EX_Peters
DNAJC6	9829	3	3	1	1		1		Y															Y																		Y	AGE_Co_Chaperones|ARD_HPO_Neuro|ME_Xu
DNMT3A	1788	3	3	1		1	1							Y														Y							Y								AGE_Senescence|EX_Peters|ME_Heyn
EEF2	1938	3	3	1		1	1				Y																	Y							Y								AGE_GenAge_Indirect|EX_Peters|ME_Heyn
ERGIC1	57222	3	3	1		1	1						Y															Y									Y						AGE_Longevity_HT|EX_Peters|ME_Marttila
EWSR1	2130	3	3	1	1	1								Y							Y							Y															AGE_Senescence|ARD_HPO_Cancer|EX_Peters
FAM20C	56975	3	3		1	1	1													Y									Y						Y								ARD_HPO_Ageing|EX_Sood|ME_Heyn
FHOD3	80206	3	3		1	1	1										Y										Y															Y	ARD_HGMD_Cardio|EX_Mercken|ME_Xu
FLNB	2317	3	3		1	1	1													Y								Y											Y				ARD_HPO_Ageing|EX_Peters|ME_Steegenga
FOXA2	3170	3	3	1	1		1							Y				Y																					Y				AGE_Senescence|ARD_HGMD_Diabetes|ME_Steegenga
GALC	2581	3	3		1	1	1																	Y				Y								Y							ARD_HPO_Neuro|EX_Peters|ME_Horvath
GAPDH	2597	3	3	1		1	1							Y													Y								Y								AGE_Senescence|EX_Mercken|ME_Heyn
GFI1	2672	3	3		1	1	1														Y							Y									Y						ARD_HPO_Cancer|EX_Peters|ME_Marttila
GPC6	10082	3	3	1	1		1						Y								Y														Y								AGE_Longevity_HT|ARD_HPO_Cancer|ME_Heyn
HEPACAM	220296	3	3	1		1	1							Y													Y								Y								AGE_Senescence|EX_Mercken|ME_Heyn
HOXB7	3217	3	3	1		1	1				Y																Y								Y								AGE_GenAge_Indirect|EX_Mercken|ME_Heyn
HSP90AB1	3326	3	3	1		1	1	Y																				Y												Y			AGE_Chaperones|EX_Peters|ME_Teschendorff
HSPA2	3306	3	3	1		1	1	Y																			Y															Y	AGE_Chaperones|EX_Mercken|ME_Xu
IRF1	3659	3	3		1	1	1														Y							Y							Y								ARD_HPO_Cancer|EX_Peters|ME_Heyn
KCNT1	57582	3	3		1	1	1										Y										Y								Y								ARD_HGMD_Cardio|EX_Mercken|ME_Heyn
LDLRAP1	26119	3	3	1	1	1								Y								Y						Y															AGE_Senescence|ARD_HPO_Cardio|EX_Peters
LMX1B	4010	3	3	1	1		1						Y								Y										Y												AGE_Longevity_HT|ARD_HPO_Cancer|ME_Bell
LYST	1130	3	3	1	1		1						Y											Y											Y								AGE_Longevity_HT|ARD_HPO_Neuro|ME_Heyn
MEFV	4210	3	3	1	1		1					Y					Y														Y												AGE_Longevity|ARD_HGMD_Cardio|ME_Bell
MN1	4330	3	3		1	1	1														Y						Y									Y							ARD_HPO_Cancer|EX_Mercken|ME_Horvath
MT1A	4489	3	3	1		1	1					Y																Y							Y								AGE_Longevity|EX_Peters|ME_Heyn
MT1E	4493	3	3	1		1	1				Y																	Y							Y								AGE_GenAge_Indirect|EX_Peters|ME_Heyn
MYH6	4624	3	3		1	1	1										Y										Y								Y								ARD_HGMD_Cardio|EX_Mercken|ME_Heyn
MZB1	51237	3	3	1		1	1		Y																			Y								Y							AGE_Co_Chaperones|EX_Peters|ME_Horvath
NBEA	26960	3	3	1		1	1						Y															Y							Y								AGE_Longevity_HT|EX_Peters|ME_Heyn
NLRC5	84166	3	3	1		1	1					Y																Y							Y								AGE_Longevity|EX_Peters|ME_Heyn
NPAT	4863	3	3	1	1	1						Y				Y												Y															AGE_Longevity|ARD_HGMD_Cancer|EX_Peters
OGDH	4967	3	3	1	1	1							Y							Y								Y															AGE_Longevity_HT|ARD_HPO_Ageing|EX_Peters
PDE8B	8622	3	3		1	1	1																	Y			Y								Y								ARD_HPO_Neuro|EX_Mercken|ME_Heyn
PDIA5	10954	3	3	1		1	1		Y																			Y												Y			AGE_Co_Chaperones|EX_Peters|ME_Teschendorff
PHYH	5264	3	3		1	1	1															Y					Y								Y								ARD_HPO_Cardio|EX_Mercken|ME_Heyn
PLOD1	5351	3	3	1	1	1		Y														Y						Y															AGE_Chaperones|ARD_HPO_Cardio|EX_Peters
PPP2R2B	5521	3	3	1	1	1							Y											Y				Y															AGE_Longevity_HT|ARD_HPO_Neuro|EX_Peters
PTPRF	5792	3	3		1	1	1									Y											Y				Y												ARD_HGMD_Cancer|EX_Mercken|ME_Bell
PTRF	284119	3	3	1	1		1							Y								Y																		Y			AGE_Senescence|ARD_HPO_Cardio|ME_Teschendorff
RAPSN	5913	3	3	1	1	1			Y											Y							Y																AGE_Co_Chaperones|ARD_HPO_Ageing|EX_Mercken
RNASET2	8635	3	3	1		1	1							Y															Y						Y								AGE_Senescence|EX_Sood|ME_Heyn
RPS20	6224	3	3		1	1	1									Y												Y											Y				ARD_HGMD_Cancer|EX_Peters|ME_Steegenga
RPS6KA1	6195	3	3	1		1	1								Y													Y						Y									AGE_mTOR|EX_Peters|ME_Hannum
SFXN4	119559	3	3		1	1	1									Y												Y												Y			ARD_HGMD_Cancer|EX_Peters|ME_Teschendorff
SGCA	6442	3	3		1	1	1										Y										Y								Y								ARD_HGMD_Cardio|EX_Mercken|ME_Heyn
SGK1	6446	3	3	1		1	1					Y														Y									Y								AGE_Longevity|EX_Magalhaes|ME_Heyn
SH3BP2	6452	3	3		1	1	1														Y							Y											Y				ARD_HPO_Cancer|EX_Peters|ME_Steegenga
SLC4A4	8671	3	3	1		1	1						Y															Y							Y								AGE_Longevity_HT|EX_Peters|ME_Heyn
SNRPN	6638	3	3		1	1	1																Y					Y												Y			ARD_HPO_Diabetes|EX_Peters|ME_Teschendorff
SRSF1	6426	3	3	1		1	1							Y														Y							Y								AGE_Senescence|EX_Peters|ME_Heyn
STAT1	6772	3	3	1		1	1							Y														Y							Y								AGE_Senescence|EX_Peters|ME_Heyn
SYNE1	23345	3	3	1	1		1						Y				Y																			Y							AGE_Longevity_HT|ARD_HGMD_Cardio|ME_Horvath
TCAP	8557	3	3		1	1	1										Y										Y															Y	ARD_HGMD_Cardio|EX_Mercken|ME_Xu
TCL1A	8115	3	3		1	1	1														Y							Y				Y											ARD_HPO_Cancer|EX_Peters|ME_Bocklandt
TFAP2A	7020	3	3	1	1		1				Y										Y										Y												AGE_GenAge_Indirect|ARD_HPO_Cancer|ME_Bell
TFR2	7036	3	3		1	1	1											Y											Y											Y			ARD_HGMD_Diabetes|EX_Sood|ME_Teschendorff
TH	7054	3	3	1	1		1					Y												Y											Y								AGE_Longevity|ARD_HPO_Neuro|ME_Heyn
TRIM63	84676	3	3		1	1	1										Y										Y								Y								ARD_HGMD_Cardio|EX_Mercken|ME_Heyn
TTC3	7267	3	3	1		1	1		Y																			Y														Y	AGE_Co_Chaperones|EX_Peters|ME_Xu
TYMP	1890	3	3		1	1	1													Y							Y									Y							ARD_HPO_Ageing|EX_Mercken|ME_Horvath
ZBTB20	26137	3	3	1	1		1						Y											Y											Y								AGE_Longevity_HT|ARD_HPO_Neuro|ME_Heyn
ABCA3	21	2	3		1		2										Y																			Y			Y				ARD_HGMD_Cardio|ME_Horvath|ME_Steegenga
ABCC8	6833	2	3		2		1											Y					Y															Y					ARD_HGMD_Diabetes|ARD_HPO_Diabetes|ME_Rakyan
ABLIM1	3983	2	3			1	2																					Y							Y		Y						EX_Peters|ME_Heyn|ME_Marttila
ACSL1	2180	2	3			1	2																					Y							Y		Y						EX_Peters|ME_Heyn|ME_Marttila
ACSS2	55902	2	3			1	2																			Y						Y										Y	EX_Magalhaes|ME_Bocklandt|ME_Xu
AGPAT2	10555	2	3	1		2					Y																Y	Y															AGE_GenAge_Indirect|EX_Mercken|EX_Peters
AGTR1	185	2	3	2			1			Y		Y																			Y												AGE_GenAge|AGE_Longevity|ME_Bell
AK1	203	2	3			2	1																				Y		Y											Y			EX_Mercken|EX_Sood|ME_Teschendorff
AKR1C3	8644	2	3			2	1																				Y	Y							Y								EX_Mercken|EX_Peters|ME_Heyn
AKT2	208	2	3	1	2										Y			Y					Y																				AGE_mTOR|ARD_HGMD_Diabetes|ARD_HPO_Diabetes
ALDOA	226	2	3			1	2																				Y			Y				Y									EX_Mercken|ME_Bacalani|ME_Hannum
ANK2	287	2	3		2		1										Y					Y													Y								ARD_HGMD_Cardio|ARD_HPO_Cardio|ME_Heyn
ANKRD13B	124930	2	3			1	2																						Y						Y					Y			EX_Sood|ME_Heyn|ME_Teschendorff
ANXA5	308	2	3	1		2								Y												Y		Y															AGE_Senescence|EX_Magalhaes|EX_Peters
APOA1	335	2	3	1	2							Y					Y					Y																					AGE_Longevity|ARD_HGMD_Cardio|ARD_HPO_Cardio
APOB	338	2	3	1	2							Y				Y						Y																					AGE_Longevity|ARD_HGMD_Cancer|ARD_HPO_Cardio
ASCL2	430	2	3			1	2																					Y			Y											Y	EX_Peters|ME_Bell|ME_Xu
ATP8B4	79895	2	3			1	2																				Y								Y				Y				EX_Mercken|ME_Heyn|ME_Steegenga
ATXN1	6310	2	3			1	2																					Y							Y		Y						EX_Peters|ME_Heyn|ME_Marttila
BACH2	60468	2	3			1	2																					Y							Y		Y						EX_Peters|ME_Heyn|ME_Marttila
BAP1	8314	2	3		2		1									Y					Y																					Y	ARD_HGMD_Cancer|ARD_HPO_Cancer|ME_Xu
BAX	581	2	3	1	2						Y					Y					Y																						AGE_GenAge_Indirect|ARD_HGMD_Cancer|ARD_HPO_Cancer
BCL2	596	2	3	2	1						Y			Y							Y																						AGE_GenAge_Indirect|AGE_Senescence|ARD_HPO_Cancer
BCR	613	2	3		1		2														Y														Y				Y				ARD_HPO_Cancer|ME_Heyn|ME_Steegenga
BDNF	627	2	3	1	2						Y					Y					Y																						AGE_GenAge_Indirect|ARD_HGMD_Cancer|ARD_HPO_Cancer
BMPR1A	657	2	3		2		1									Y					Y														Y								ARD_HGMD_Cancer|ARD_HPO_Cancer|ME_Heyn
BRAF	673	2	3	2	1									Y	Y						Y																						AGE_Senescence|AGE_mTOR|ARD_HPO_Cancer
BRCA1	672	2	3	2	1					Y				Y		Y																											AGE_GenAge|AGE_Senescence|ARD_HGMD_Cancer
BRCA2	675	2	3	1	2						Y					Y					Y																						AGE_GenAge_Indirect|ARD_HGMD_Cancer|ARD_HPO_Cancer
BTBD11	121551	2	3			1	2																					Y							Y		Y						EX_Peters|ME_Heyn|ME_Marttila
BTG3	10950	2	3	2			1						Y	Y																					Y								AGE_Longevity_HT|AGE_Senescence|ME_Heyn
C10orf35	219738	2	3			1	2																					Y								Y					Y		EX_Peters|ME_Horvath|ME_Weidner
C1QC	714	2	3			1	2																			Y									Y							Y	EX_Magalhaes|ME_Heyn|ME_Xu
C1orf21	81563	2	3			1	2																					Y												Y		Y	EX_Peters|ME_Teschendorff|ME_Xu
CALCOCO1	57658	2	3			1	2																					Y												Y		Y	EX_Peters|ME_Teschendorff|ME_Xu
CAPN2	824	2	3			1	2																					Y							Y		Y						EX_Peters|ME_Heyn|ME_Marttila
CASQ2	845	2	3		2	1											Y			Y							Y																ARD_HGMD_Cardio|ARD_HPO_Ageing|EX_Mercken
CD248	57124	2	3			2	1																				Y	Y						Y									EX_Mercken|EX_Peters|ME_Hannum
CD37	951	2	3			1	2																					Y							Y					Y			EX_Peters|ME_Heyn|ME_Teschendorff
CD44	960	2	3	1			2							Y																					Y					Y			AGE_Senescence|ME_Heyn|ME_Teschendorff
CD79A	973	2	3			1	2																					Y							Y	Y							EX_Peters|ME_Heyn|ME_Horvath
CD96	10225	2	3			1	2																					Y									Y		Y				EX_Peters|ME_Marttila|ME_Steegenga
CDK6	1021	2	3	2		1							Y	Y														Y															AGE_Longevity_HT|AGE_Senescence|EX_Peters
CDKN1B	1027	2	3	1	2									Y		Y					Y																						AGE_Senescence|ARD_HGMD_Cancer|ARD_HPO_Cancer
CEP41	95681	2	3			1	2																					Y								Y						Y	EX_Peters|ME_Horvath|ME_Xu
CFLAR	8837	2	3			2	1																					Y	Y						Y								EX_Peters|EX_Sood|ME_Heyn
CFTR	1080	2	3		2		1									Y		Y																	Y								ARD_HGMD_Cancer|ARD_HGMD_Diabetes|ME_Heyn
CHEK2	11200	2	3	1	2						Y					Y					Y																						AGE_GenAge_Indirect|ARD_HGMD_Cancer|ARD_HPO_Cancer
CHI3L2	1117	2	3			1	2																					Y								Y	Y						EX_Peters|ME_Horvath|ME_Marttila
CHORDC1	26973	2	3			1	2																					Y							Y		Y						EX_Peters|ME_Heyn|ME_Marttila
CLIC5	53405	2	3			1	2																				Y								Y				Y				EX_Mercken|ME_Heyn|ME_Steegenga
CLIC6	54102	2	3			1	2																				Y				Y											Y	EX_Mercken|ME_Bell|ME_Xu
COBLL1	22837	2	3			2	1																				Y	Y												Y			EX_Mercken|EX_Peters|ME_Teschendorff
COL3A1	1281	2	3		1	2											Y									Y	Y																ARD_HGMD_Cardio|EX_Magalhaes|EX_Mercken
COL5A1	1289	2	3		1		2														Y														Y							Y	ARD_HPO_Cancer|ME_Heyn|ME_Xu
CPEB1	64506	2	3	1			2							Y																Y					Y								AGE_Senescence|ME_Bacalani|ME_Heyn
CPM	1368	2	3			1	2																					Y					Y		Y								EX_Peters|ME_Florath|ME_Heyn
CSF3R	1441	2	3		1		2														Y																Y			Y			ARD_HPO_Cancer|ME_Marttila|ME_Teschendorff
CSNK1E	1454	2	3	1			2				Y																													Y		Y	AGE_GenAge_Indirect|ME_Teschendorff|ME_Xu
CSRP3	8048	2	3		2	1											Y					Y					Y																ARD_HGMD_Cardio|ARD_HPO_Cardio|EX_Mercken
CTNND2	1501	2	3	1			2						Y																		Y											Y	AGE_Longevity_HT|ME_Bell|ME_Xu
CXXC5	51523	2	3			1	2																					Y						Y	Y								EX_Peters|ME_Hannum|ME_Heyn
DDX31	64794	2	3			1	2																					Y			Y											Y	EX_Peters|ME_Bell|ME_Xu
DIRC2	84925	2	3		2	1										Y					Y							Y															ARD_HGMD_Cancer|ARD_HPO_Cancer|EX_Peters
DNAAF1	123872	2	3		2		1									Y	Y																			Y							ARD_HGMD_Cancer|ARD_HGMD_Cardio|ME_Horvath
DNAJB6	10049	2	3	1			2		Y																										Y		Y						AGE_Co_Chaperones|ME_Heyn|ME_Marttila
DNAJC19	131118	2	3	1	2				Y								Y					Y																					AGE_Co_Chaperones|ARD_HGMD_Cardio|ARD_HPO_Cardio
DNAJC7	7266	2	3	1			2		Y																									Y					Y				AGE_Co_Chaperones|ME_Hannum|ME_Steegenga
DNAJC9	23234	2	3	1			2		Y																										Y				Y				AGE_Co_Chaperones|ME_Heyn|ME_Steegenga
DOK7	285489	2	3		1		2													Y											Y					Y							ARD_HPO_Ageing|ME_Bell|ME_Horvath
DTNA	1837	2	3		2	1											Y					Y					Y																ARD_HGMD_Cardio|ARD_HPO_Cardio|EX_Mercken
EIF2AK3	9451	2	3		2	1												Y					Y					Y															ARD_HGMD_Diabetes|ARD_HPO_Diabetes|EX_Peters
EIF2AK4	440275	2	3		2		1										Y				Y														Y								ARD_HGMD_Cardio|ARD_HPO_Cancer|ME_Heyn
EIF3M	10480	2	3			1	2																					Y								Y	Y						EX_Peters|ME_Horvath|ME_Marttila
EIF4B	1975	2	3	2		1						Y			Y													Y															AGE_Longevity|AGE_mTOR|EX_Peters
EIF4E	1977	2	3	2			1					Y			Y																				Y								AGE_Longevity|AGE_mTOR|ME_Heyn
ELANE	1991	2	3		2		1										Y				Y																			Y			ARD_HGMD_Cardio|ARD_HPO_Cancer|ME_Teschendorff
EMP1	2012	2	3			2	1																				Y	Y							Y								EX_Mercken|EX_Peters|ME_Heyn
EOMES	8320	2	3			1	2																					Y			Y								Y				EX_Peters|ME_Bell|ME_Steegenga
ERCC4	2072	2	3	1	2						Y					Y					Y																						AGE_GenAge_Indirect|ARD_HGMD_Cancer|ARD_HPO_Cancer
ERCC6,ERCC6-PGBD3,PGBD3	2074	2	3	1	2						Y									Y	Y																						AGE_GenAge_Indirect|ARD_HPO_Ageing|ARD_HPO_Cancer
EVX1	2128	2	3			1	2																						Y		Y								Y				EX_Sood|ME_Bell|ME_Steegenga
EXT1	2131	2	3		2		1									Y					Y														Y								ARD_HGMD_Cancer|ARD_HPO_Cancer|ME_Heyn
F2R	2149	2	3			1	2																					Y									Y		Y				EX_Peters|ME_Marttila|ME_Steegenga
FAM50B	26240	2	3			1	2																					Y							Y	Y							EX_Peters|ME_Heyn|ME_Horvath
FANCA	2175	2	3		2	1										Y					Y							Y															ARD_HGMD_Cancer|ARD_HPO_Cancer|EX_Peters
FANCD2	2177	2	3	1	2									Y		Y					Y																						AGE_Senescence|ARD_HGMD_Cancer|ARD_HPO_Cancer
FGFBP1	9982	2	3		1		2									Y																			Y							Y	ARD_HGMD_Cancer|ME_Heyn|ME_Xu
FLT4	2324	2	3		1		2														Y																				Y	Y	ARD_HPO_Cancer|ME_Weidner|ME_Xu
FOXC1	2296	2	3		1		2										Y																						Y	Y			ARD_HGMD_Cardio|ME_Steegenga|ME_Teschendorff
FOXO4	4303	2	3	2	1					Y		Y									Y																						AGE_GenAge|AGE_Longevity|ARD_HPO_Cancer
GAA	2548	2	3		2		1										Y						Y														Y						ARD_HGMD_Cardio|ARD_HPO_Diabetes|ME_Marttila
GAS7	8522	2	3			1	2																					Y									Y		Y				EX_Peters|ME_Marttila|ME_Steegenga
GATA5	140628	2	3		1		2										Y														Y											Y	ARD_HGMD_Cardio|ME_Bell|ME_Xu
GHR	2690	2	3	1	2					Y						Y		Y																									AGE_GenAge|ARD_HGMD_Cancer|ARD_HGMD_Diabetes
GJA1	2697	2	3	1	2									Y							Y	Y																					AGE_Senescence|ARD_HPO_Cancer|ARD_HPO_Cardio
GLB1	2720	2	3		2		1													Y		Y														Y							ARD_HPO_Ageing|ARD_HPO_Cardio|ME_Horvath
GNAS	2778	2	3		2		1									Y					Y															Y							ARD_HGMD_Cancer|ARD_HPO_Cancer|ME_Horvath
GPR68	8111	2	3			1	2																					Y								Y				Y			EX_Peters|ME_Horvath|ME_Teschendorff
GPX1	2876	2	3	2		1					Y	Y																Y															AGE_GenAge_Indirect|AGE_Longevity|EX_Peters
GRN	2896	2	3	1	2						Y								Y					Y																			AGE_GenAge_Indirect|ARD_HGMD_Neuro|ARD_HPO_Neuro
GSS	2937	2	3	1			2				Y																													Y		Y	AGE_GenAge_Indirect|ME_Teschendorff|ME_Xu
GSTP1	2950	2	3	1			2				Y																													Y		Y	AGE_GenAge_Indirect|ME_Teschendorff|ME_Xu
GTPBP3	84705	2	3		2	1											Y					Y						Y															ARD_HGMD_Cardio|ARD_HPO_Cardio|EX_Peters
HBA1,HBA2	3039	2	3		2	1											Y				Y					Y																	ARD_HGMD_Cardio|ARD_HPO_Cancer|EX_Magalhaes
HDAC1	3065	2	3	2		1					Y			Y														Y															AGE_GenAge_Indirect|AGE_Senescence|EX_Peters
HFE	3077	2	3	1	2							Y									Y	Y																					AGE_Longevity|ARD_HPO_Cancer|ARD_HPO_Cardio
HIVEP2	3097	2	3			1	2																					Y							Y					Y			EX_Peters|ME_Heyn|ME_Teschendorff
HMGB2	3148	2	3	1		2					Y																	Y	Y														AGE_GenAge_Indirect|EX_Peters|EX_Sood
HSP90AA1	3320	2	3	2			1	Y			Y																								Y								AGE_Chaperones|AGE_GenAge_Indirect|ME_Heyn
HSPB1	3315	2	3	2			1	Y						Y																	Y												AGE_Chaperones|AGE_Senescence|ME_Bell
HSPBP1	23640	2	3	1			2		Y																										Y					Y			AGE_Co_Chaperones|ME_Heyn|ME_Teschendorff
HSPD1	3329	2	3	2		1		Y			Y																	Y															AGE_Chaperones|AGE_GenAge_Indirect|EX_Peters
HSPG2	3339	2	3		2		1													Y	Y														Y								ARD_HPO_Ageing|ARD_HPO_Cancer|ME_Heyn
IDS	3423	2	3		2	1																Y		Y				Y															ARD_HPO_Cardio|ARD_HPO_Neuro|EX_Peters
IGFBP3	3486	2	3	2		1					Y			Y														Y															AGE_GenAge_Indirect|AGE_Senescence|EX_Peters
ISL1	3670	2	3		2		1										Y	Y													Y												ARD_HGMD_Cardio|ARD_HGMD_Diabetes|ME_Bell
ITGAL	3683	2	3			1	2																					Y							Y		Y						EX_Peters|ME_Heyn|ME_Marttila
KCNA3	3738	2	3	1			2			Y																									Y							Y	AGE_GenAge|ME_Heyn|ME_Xu
KCNS3	3790	2	3			1	2																				Y													Y		Y	EX_Mercken|ME_Teschendorff|ME_Xu
KIAA0922	23240	2	3			1	2																					Y							Y		Y						EX_Peters|ME_Heyn|ME_Marttila
KIF5A	3798	2	3		1		2																	Y																Y		Y	ARD_HPO_Neuro|ME_Teschendorff|ME_Xu
KLF11	8462	2	3		2	1												Y					Y					Y															ARD_HGMD_Diabetes|ARD_HPO_Diabetes|EX_Peters
KLHL34	257240	2	3			2	1																				Y	Y											Y				EX_Mercken|EX_Peters|ME_Steegenga
KMT2A	4297	2	3		2		1									Y					Y																Y						ARD_HGMD_Cancer|ARD_HPO_Cancer|ME_Marttila
KYNU	8942	2	3			1	2																					Y							Y							Y	EX_Peters|ME_Heyn|ME_Xu
LRP6	4040	2	3		2		1										Y	Y																				Y					ARD_HGMD_Cardio|ARD_HGMD_Diabetes|ME_Rakyan
LRRN3	54674	2	3			1	2																					Y									Y			Y			EX_Peters|ME_Marttila|ME_Teschendorff
MAFB	9935	2	3			1	2																					Y										Y				Y	EX_Peters|ME_Rakyan|ME_Xu
MAPK1	5594	2	3	2		1								Y	Y													Y															AGE_Senescence|AGE_mTOR|EX_Peters
MAPK14	1432	2	3	2		1				Y				Y														Y															AGE_GenAge|AGE_Senescence|EX_Peters
MAPT	4137	2	3	1	2						Y								Y					Y																			AGE_GenAge_Indirect|ARD_HGMD_Neuro|ARD_HPO_Neuro
2017-03-01	64757	2	3			2	1																				Y	Y							Y								EX_Mercken|EX_Peters|ME_Heyn
MBNL1	4154	2	3			1	2																						Y						Y	Y							EX_Sood|ME_Heyn|ME_Horvath
MFAP5	8076	2	3		2		1										Y					Y													Y								ARD_HGMD_Cardio|ARD_HPO_Cardio|ME_Heyn
MIF	4282	2	3	2		1				Y				Y														Y															AGE_GenAge|AGE_Senescence|EX_Peters
MLF1	4291	2	3		1		2														Y										Y											Y	ARD_HPO_Cancer|ME_Bell|ME_Xu
MMP9	4318	2	3			2	1																				Y	Y						Y									EX_Mercken|EX_Peters|ME_Hannum
MSC	9242	2	3			1	2																					Y			Y				Y								EX_Peters|ME_Bell|ME_Heyn
MSH2	4436	2	3		2	1										Y					Y							Y															ARD_HGMD_Cancer|ARD_HPO_Cancer|EX_Peters
MSH6	2956	2	3		2	1										Y					Y							Y															ARD_HGMD_Cancer|ARD_HPO_Cancer|EX_Peters
MTHFR	4524	2	3		1		2																		Y															Y		Y	ARD_HPO_Stroke|ME_Teschendorff|ME_Xu
MYPN	84665	2	3		2	1											Y					Y					Y																ARD_HGMD_Cardio|ARD_HPO_Cardio|EX_Mercken
NAGA	4668	2	3			1	2																					Y												Y		Y	EX_Peters|ME_Teschendorff|ME_Xu
NCF2	4688	2	3	1			2		Y																															Y		Y	AGE_Co_Chaperones|ME_Teschendorff|ME_Xu
NEUROD1	4760	2	3		1		2											Y															Y		Y								ARD_HGMD_Diabetes|ME_Florath|ME_Heyn
NFIX	4784	2	3		1		2													Y															Y							Y	ARD_HPO_Ageing|ME_Heyn|ME_Xu
NME1	4830	2	3		2	1										Y					Y							Y															ARD_HGMD_Cancer|ARD_HPO_Cancer|EX_Peters
NMUR1	10316	2	3			1	2																					Y												Y		Y	EX_Peters|ME_Teschendorff|ME_Xu
NPC2	10577	2	3		1	2																Y				Y		Y															ARD_HPO_Cardio|EX_Magalhaes|EX_Peters
NREP	9315	2	3			2	1																			Y		Y							Y								EX_Magalhaes|EX_Peters|ME_Heyn
OCA2	4948	2	3		1		2														Y										Y		Y										ARD_HPO_Cancer|ME_Bell|ME_Florath
OPA1	4976	2	3	2	1			Y						Y				Y																									AGE_Chaperones|AGE_Senescence|ARD_HGMD_Diabetes
OSBPL10	114884	2	3			1	2																					Y							Y	Y							EX_Peters|ME_Heyn|ME_Horvath
P4HA2	8974	2	3	1			2		Y																										Y				Y				AGE_Co_Chaperones|ME_Heyn|ME_Steegenga
PAM	5066	2	3			1	2																					Y							Y		Y						EX_Peters|ME_Heyn|ME_Marttila
PAX4	5078	2	3	1	2							Y						Y					Y																				AGE_Longevity|ARD_HGMD_Diabetes|ARD_HPO_Diabetes
PAX5	5079	2	3		1		2									Y																							Y			Y	ARD_HGMD_Cancer|ME_Steegenga|ME_Xu
PAX7	5081	2	3		1		2														Y										Y							Y					ARD_HPO_Cancer|ME_Bell|ME_Rakyan
PCNA	5111	2	3	2	1						Y			Y										Y																			AGE_GenAge_Indirect|AGE_Senescence|ARD_HPO_Neuro
PDK4	5166	2	3			1	2																					Y							Y	Y							EX_Peters|ME_Heyn|ME_Horvath
PDPK1	5170	2	3	2			1				Y				Y																				Y								AGE_GenAge_Indirect|AGE_mTOR|ME_Heyn
PEX5	5830	2	3	2	1				Y		Y									Y																							AGE_Co_Chaperones|AGE_GenAge_Indirect|ARD_HPO_Ageing
PGD	5226	2	3	1		2								Y													Y	Y															AGE_Senescence|EX_Mercken|EX_Peters
PHKG1,PHKG1P1	5260	2	3			1	2																				Y													Y		Y	EX_Mercken|ME_Teschendorff|ME_Xu
PIK3CD	5293	2	3	1			2								Y																									Y		Y	AGE_mTOR|ME_Teschendorff|ME_Xu
PLEKHF1	79156	2	3			1	2																					Y							Y					Y			EX_Peters|ME_Heyn|ME_Teschendorff
PLN	5350	2	3		2	1											Y					Y					Y																ARD_HGMD_Cardio|ARD_HPO_Cardio|EX_Mercken
POMC	5443	2	3		1		2											Y																	Y	Y							ARD_HGMD_Diabetes|ME_Heyn|ME_Horvath
POMT2	29954	2	3	1			2					Y																							Y							Y	AGE_Longevity|ME_Heyn|ME_Xu
POT1	25913	2	3	2	1							Y		Y		Y																											AGE_Longevity|AGE_Senescence|ARD_HGMD_Cancer
PPARGC1A	10891	2	3	2		1					Y	Y															Y																AGE_GenAge_Indirect|AGE_Longevity|EX_Mercken
PRDM1	639	2	3			1	2																					Y			Y				Y								EX_Peters|ME_Bell|ME_Heyn
PRICKLE2	166336	2	3			1	2																				Y													Y		Y	EX_Mercken|ME_Teschendorff|ME_Xu
PRKAA2	5563	2	3	2			1							Y	Y																					Y							AGE_Senescence|AGE_mTOR|ME_Horvath
PRKCD	5580	2	3	2		1					Y			Y													Y																AGE_GenAge_Indirect|AGE_Senescence|EX_Mercken
PRKG1	5592	2	3		1		2										Y																		Y	Y							ARD_HGMD_Cardio|ME_Heyn|ME_Horvath
PROM1	8842	2	3	1			2						Y																						Y				Y				AGE_Longevity_HT|ME_Heyn|ME_Steegenga
PROS1	5627	2	3		2	1											Y					Y						Y															ARD_HGMD_Cardio|ARD_HPO_Cardio|EX_Peters
PTF1A	256297	2	3		2		1											Y					Y																			Y	ARD_HGMD_Diabetes|ARD_HPO_Diabetes|ME_Xu
PTTG1	9232	2	3			1	2																					Y									Y					Y	EX_Peters|ME_Marttila|ME_Xu
RAB31	11031	2	3			2	1																				Y	Y									Y						EX_Mercken|EX_Peters|ME_Marttila
RAF1	5894	2	3	1	2									Y		Y	Y																										AGE_Senescence|ARD_HGMD_Cancer|ARD_HGMD_Cardio
RBM20	282996	2	3		2		1										Y					Y													Y								ARD_HGMD_Cardio|ARD_HPO_Cardio|ME_Heyn
RECQL4	9401	2	3	2	1						Y			Y							Y																						AGE_GenAge_Indirect|AGE_Senescence|ARD_HPO_Cancer
RFX6	222546	2	3		1		2											Y																				Y				Y	ARD_HGMD_Diabetes|ME_Rakyan|ME_Xu
RHEB	6009	2	3	2			1					Y			Y																				Y								AGE_Longevity|AGE_mTOR|ME_Heyn
RORC	6097	2	3			2	1																				Y	Y												Y			EX_Mercken|EX_Peters|ME_Teschendorff
RPL3L	6123	2	3			1	2																				Y													Y		Y	EX_Mercken|ME_Teschendorff|ME_Xu
RPS6	6194	2	3	2		1						Y			Y													Y															AGE_Longevity|AGE_mTOR|EX_Peters
RPS6KB1	6198	2	3	2		1						Y			Y													Y															AGE_Longevity|AGE_mTOR|EX_Peters
RYR1	6261	2	3			1	2																				Y								Y		Y						EX_Mercken|ME_Heyn|ME_Marttila
SCN1B	6324	2	3		2	1											Y					Y					Y																ARD_HGMD_Cardio|ARD_HPO_Cardio|EX_Mercken
SCN3B	55800	2	3		1		2										Y														Y							Y					ARD_HGMD_Cardio|ME_Bell|ME_Rakyan
SCN4B	6330	2	3		2		1										Y					Y											Y										ARD_HGMD_Cardio|ARD_HPO_Cardio|ME_Florath
SDHC	6391	2	3	1	2					Y						Y					Y																						AGE_GenAge|ARD_HGMD_Cancer|ARD_HPO_Cancer
SEMA7A	8482	2	3			1	2																						Y											Y		Y	EX_Sood|ME_Teschendorff|ME_Xu
SH3PXD2A	9644	2	3			1	2																					Y							Y		Y						EX_Peters|ME_Heyn|ME_Marttila
SLC25A22	79751	2	3		1		2													Y										Y			Y										ARD_HPO_Ageing|ME_Bacalani|ME_Florath
SLC6A2	6530	2	3		1		2										Y														Y											Y	ARD_HGMD_Cardio|ME_Bell|ME_Xu
SLC6A4	6532	2	3	1			2					Y																					Y	Y									AGE_Longevity|ME_Florath|ME_Hannum
SMARCB1	6598	2	3	1	2									Y		Y					Y																						AGE_Senescence|ARD_HGMD_Cancer|ARD_HPO_Cancer
SMOX	54498	2	3			1	2																						Y						Y				Y				EX_Sood|ME_Heyn|ME_Steegenga
SPRTN	83932	2	3		2		1									Y					Y										Y												ARD_HGMD_Cancer|ARD_HPO_Cancer|ME_Bell
SRP72	6731	2	3	1	2				Y							Y					Y																						AGE_Co_Chaperones|ARD_HGMD_Cancer|ARD_HPO_Cancer
ST6GAL1	6480	2	3			1	2																					Y							Y				Y				EX_Peters|ME_Heyn|ME_Steegenga
STK24	8428	2	3	1			2					Y																							Y					Y			AGE_Longevity|ME_Heyn|ME_Teschendorff
SUN1	23353	2	3	2			1				Y			Y																										Y			AGE_GenAge_Indirect|AGE_Senescence|ME_Teschendorff
SVIL	6840	2	3			1	2																				Y								Y		Y						EX_Mercken|ME_Heyn|ME_Marttila
SYNE2	23224	2	3			1	2																					Y							Y		Y						EX_Peters|ME_Heyn|ME_Marttila
SYNM	23336	2	3		1		2										Y														Y		Y										ARD_HGMD_Cardio|ME_Bell|ME_Florath
TAGAP	117289	2	3			1	2																					Y							Y				Y				EX_Peters|ME_Heyn|ME_Steegenga
TBP	6908	2	3	1	2						Y								Y					Y																			AGE_GenAge_Indirect|ARD_HGMD_Neuro|ARD_HPO_Neuro
TCF3	6929	2	3	2		1					Y			Y														Y															AGE_GenAge_Indirect|AGE_Senescence|EX_Peters
TCN2	6948	2	3			1	2																					Y												Y		Y	EX_Peters|ME_Teschendorff|ME_Xu
THBS1	7057	2	3		1	2											Y										Y	Y															ARD_HGMD_Cardio|EX_Mercken|EX_Peters
TNFRSF13B	23495	2	3		2	1											Y				Y							Y															ARD_HGMD_Cardio|ARD_HPO_Cancer|EX_Peters
TPM1	7168	2	3		2	1											Y					Y					Y																ARD_HGMD_Cardio|ARD_HPO_Cardio|EX_Mercken
TPM2	7169	2	3			2	1																				Y	Y			Y												EX_Mercken|EX_Peters|ME_Bell
TREM2	54209	2	3		2		1												Y		Y																			Y			ARD_HGMD_Neuro|ARD_HPO_Cancer|ME_Teschendorff
TSC1	7248	2	3	2	1							Y			Y						Y																						AGE_Longevity|AGE_mTOR|ARD_HPO_Cancer
TSHZ2	128553	2	3			2	1																				Y	Y							Y								EX_Mercken|EX_Peters|ME_Heyn
TSPO	706	2	3			1	2																					Y							Y							Y	EX_Peters|ME_Heyn|ME_Xu
TTC4	7268	2	3	1			2		Y																															Y		Y	AGE_Co_Chaperones|ME_Teschendorff|ME_Xu
TTC7B	145567	2	3	1			2		Y																										Y				Y				AGE_Co_Chaperones|ME_Heyn|ME_Steegenga
TTN	7273	2	3		2	1											Y			Y							Y																ARD_HGMD_Cardio|ARD_HPO_Ageing|EX_Mercken
TXK	7294	2	3			1	2																					Y												Y		Y	EX_Peters|ME_Teschendorff|ME_Xu
TYROBP	7305	2	3		1		2														Y																			Y		Y	ARD_HPO_Cancer|ME_Teschendorff|ME_Xu
ULK1	8408	2	3	2			1					Y			Y																				Y								AGE_Longevity|AGE_mTOR|ME_Heyn
UNC13D	201294	2	3		1		2									Y																								Y		Y	ARD_HGMD_Cancer|ME_Teschendorff|ME_Xu
VOPP1	81552	2	3			1	2																					Y							Y					Y			EX_Peters|ME_Heyn|ME_Teschendorff
WFS1	7466	2	3		2		1											Y							Y											Y							ARD_HGMD_Diabetes|ARD_HPO_Stroke|ME_Horvath
ZMPSTE24	10269	2	3	2	1						Y			Y						Y																							AGE_GenAge_Indirect|AGE_Senescence|ARD_HPO_Ageing
ZNF22	7570	2	3			1	2																					Y									Y		Y				EX_Peters|ME_Marttila|ME_Steegenga
AARS2	57505	1	3		3												Y			Y				Y																			ARD_HGMD_Cardio|ARD_HPO_Ageing|ARD_HPO_Neuro
ABCC6	368	1	3		3												Y					Y			Y																		ARD_HGMD_Cardio|ARD_HPO_Cardio|ARD_HPO_Stroke
ABHD14B	84836	1	3				3																							Y				Y						Y			ME_Bacalani|ME_Hannum|ME_Teschendorff
ACCS	84680	1	3				3																								Y					Y						Y	ME_Bell|ME_Horvath|ME_Xu
ACTL6B	51412	1	3				3																								Y									Y		Y	ME_Bell|ME_Teschendorff|ME_Xu
ADAMTSL5	339366	1	3				3																												Y				Y	Y			ME_Heyn|ME_Steegenga|ME_Teschendorff
ADRA2C	152	1	3				3																								Y	Y										Y	ME_Bell|ME_Bocklandt|ME_Xu
ADRB1	153	1	3				3																									Y								Y		Y	ME_Bocklandt|ME_Teschendorff|ME_Xu
AFAP1	60312	1	3				3																										Y							Y		Y	ME_Florath|ME_Teschendorff|ME_Xu
AJAP1	55966	1	3				3																								Y				Y			Y					ME_Bell|ME_Heyn|ME_Rakyan
ALDH3B1	221	1	3				3																												Y	Y				Y			ME_Heyn|ME_Horvath|ME_Teschendorff
AQP1	358	1	3				3																												Y					Y		Y	ME_Heyn|ME_Teschendorff|ME_Xu
ARHGAP22	58504	1	3				3																											Y	Y				Y				ME_Hannum|ME_Heyn|ME_Steegenga
ARHGEF7	8874	1	3				3																								Y				Y							Y	ME_Bell|ME_Heyn|ME_Xu
BCMO1	53630	1	3				3																													Y					Y	Y	ME_Horvath|ME_Weidner|ME_Xu
BHMT	635	1	3				3																								Y								Y			Y	ME_Bell|ME_Steegenga|ME_Xu
BLOC1S2	282991	1	3				3																										Y							Y	Y		ME_Florath|ME_Teschendorff|ME_Weidner
BST2	684	1	3				3																																	Y	Y	Y	ME_Teschendorff|ME_Weidner|ME_Xu
C11orf70	85016	1	3				3																								Y									Y		Y	ME_Bell|ME_Teschendorff|ME_Xu
C3orf18	51161	1	3				3																																	Y	Y	Y	ME_Teschendorff|ME_Weidner|ME_Xu
CACNA1G	8913	1	3				3																							Y			Y		Y								ME_Bacalani|ME_Florath|ME_Heyn
CCDC102B	79839	1	3				3																										Y	Y	Y								ME_Florath|ME_Hannum|ME_Heyn
CCDC37	348807	1	3				3																								Y									Y		Y	ME_Bell|ME_Teschendorff|ME_Xu
CD164L2	388611	1	3				3																																	Y	Y	Y	ME_Teschendorff|ME_Weidner|ME_Xu
CD274	29126	1	3				3																													Y					Y	Y	ME_Horvath|ME_Weidner|ME_Xu
CELSR1	9620	1	3				3																								Y									Y		Y	ME_Bell|ME_Teschendorff|ME_Xu
CHFR	55743	1	3				3																												Y					Y		Y	ME_Heyn|ME_Teschendorff|ME_Xu
CHGA	1113	1	3				3																										Y							Y		Y	ME_Florath|ME_Teschendorff|ME_Xu
CIB2	10518	1	3				3																								Y					Y						Y	ME_Bell|ME_Horvath|ME_Xu
CILP2	148113	1	3				3																								Y							Y				Y	ME_Bell|ME_Rakyan|ME_Xu
CYP27A1	1593	1	3		3												Y				Y	Y																					ARD_HGMD_Cardio|ARD_HPO_Cancer|ARD_HPO_Cardio
DIRAS3	9077	1	3				3																													Y				Y		Y	ME_Horvath|ME_Teschendorff|ME_Xu
DRD2	1813	1	3				3																								Y									Y		Y	ME_Bell|ME_Teschendorff|ME_Xu
DSC3	1825	1	3				3																								Y							Y				Y	ME_Bell|ME_Rakyan|ME_Xu
DSP	1832	1	3		3												Y			Y		Y																					ARD_HGMD_Cardio|ARD_HPO_Ageing|ARD_HPO_Cardio
EFCAB1	79645	1	3				3																								Y								Y			Y	ME_Bell|ME_Steegenga|ME_Xu
ELOVL2	54898	1	3				3																							Y			Y	Y									ME_Bacalani|ME_Florath|ME_Hannum
ESRP2	80004	1	3				3																																	Y	Y	Y	ME_Teschendorff|ME_Weidner|ME_Xu
FAM3B	54097	1	3				3																								Y								Y			Y	ME_Bell|ME_Steegenga|ME_Xu
FAM3C	10447	1	3				3																													Y				Y		Y	ME_Horvath|ME_Teschendorff|ME_Xu
FAM43B	163933	1	3				3																								Y								Y			Y	ME_Bell|ME_Steegenga|ME_Xu
FARP1	10160	1	3				3																								Y				Y							Y	ME_Bell|ME_Heyn|ME_Xu
FEZF2	55079	1	3				3																								Y							Y				Y	ME_Bell|ME_Rakyan|ME_Xu
FOXD3	27022	1	3				3																								Y							Y				Y	ME_Bell|ME_Rakyan|ME_Xu
FOXG1	2290	1	3				3																								Y		Y					Y					ME_Bell|ME_Florath|ME_Rakyan
FUT3	2525	1	3				3																																	Y	Y	Y	ME_Teschendorff|ME_Weidner|ME_Xu
GALNT14	79623	1	3				3																								Y				Y					Y			ME_Bell|ME_Heyn|ME_Teschendorff
GCNT2	2651	1	3				3																										Y	Y	Y								ME_Florath|ME_Hannum|ME_Heyn
GGT1	2678	1	3				3																												Y					Y		Y	ME_Heyn|ME_Teschendorff|ME_Xu
GIT1	28964	1	3				3																							Y										Y	Y		ME_Bacalani|ME_Teschendorff|ME_Weidner
GPR176	11245	1	3				3																								Y									Y		Y	ME_Bell|ME_Teschendorff|ME_Xu
GPR62	118442	1	3				3																										Y	Y				Y					ME_Florath|ME_Hannum|ME_Rakyan
GPR83	10888	1	3				3																								Y							Y				Y	ME_Bell|ME_Rakyan|ME_Xu
GRIN2C	2905	1	3				3																							Y			Y			Y							ME_Bacalani|ME_Florath|ME_Horvath
GUCY1A2	2977	1	3				3																								Y									Y		Y	ME_Bell|ME_Teschendorff|ME_Xu
H2AFX	3014	1	3	3							Y	Y		Y																													AGE_GenAge_Indirect|AGE_Longevity|AGE_Senescence
HNF1A	6927	1	3		3													Y			Y		Y																				ARD_HGMD_Diabetes|ARD_HPO_Cancer|ARD_HPO_Diabetes
HNF1B	6928	1	3		3											Y		Y					Y																				ARD_HGMD_Cancer|ARD_HGMD_Diabetes|ARD_HPO_Diabetes
HOXA9	3205	1	3				3																								Y							Y				Y	ME_Bell|ME_Rakyan|ME_Xu
HS3ST2	9956	1	3				3																																Y	Y		Y	ME_Steegenga|ME_Teschendorff|ME_Xu
HSD3B7	80270	1	3				3																																	Y	Y	Y	ME_Teschendorff|ME_Weidner|ME_Xu
HSPA1A,HSPA1B	3304	1	3	3				Y			Y	Y																															AGE_Chaperones|AGE_GenAge_Indirect|AGE_Longevity
IFI35	3430	1	3				3																										Y							Y	Y		ME_Florath|ME_Teschendorff|ME_Weidner
IGF1	3479	1	3	3							Y			Y	Y																												AGE_GenAge_Indirect|AGE_Senescence|AGE_mTOR
IL6	3569	1	3	3							Y	Y		Y																													AGE_GenAge_Indirect|AGE_Longevity|AGE_Senescence
IZUMO1	284359	1	3				3																								Y				Y							Y	ME_Bell|ME_Heyn|ME_Xu
KCNC3	3748	1	3				3																									Y								Y		Y	ME_Bocklandt|ME_Teschendorff|ME_Xu
KCNC4	3749	1	3				3																													Y				Y		Y	ME_Horvath|ME_Teschendorff|ME_Xu
KCNQ1DN	55539	1	3				3																								Y							Y				Y	ME_Bell|ME_Rakyan|ME_Xu
KL	9365	1	3	3						Y		Y		Y																													AGE_GenAge|AGE_Longevity|AGE_Senescence
KLF2	10365	1	3				3																													Y				Y		Y	ME_Horvath|ME_Teschendorff|ME_Xu
KLHL35	283212	1	3				3																										Y			Y				Y			ME_Florath|ME_Horvath|ME_Teschendorff
LAD1	3898	1	3				3																								Y										Y	Y	ME_Bell|ME_Weidner|ME_Xu
LAMA1	284217	1	3				3																								Y				Y							Y	ME_Bell|ME_Heyn|ME_Xu
LDB2	9079	1	3				3																										Y		Y		Y						ME_Florath|ME_Heyn|ME_Marttila
LIPA	3988	1	3		3															Y	Y	Y																					ARD_HPO_Ageing|ARD_HPO_Cancer|ARD_HPO_Cardio
MAPK3	5595	1	3	3							Y			Y	Y																												AGE_GenAge_Indirect|AGE_Senescence|AGE_mTOR
MLNR	2862	1	3				3																												Y					Y		Y	ME_Heyn|ME_Teschendorff|ME_Xu
MRPL55	128308	1	3				3																																	Y	Y	Y	ME_Teschendorff|ME_Weidner|ME_Xu
NAGS	162417	1	3				3																								Y									Y		Y	ME_Bell|ME_Teschendorff|ME_Xu
NDUFS5	4725	1	3				3																													Y				Y	Y		ME_Horvath|ME_Teschendorff|ME_Weidner
NEFH	4744	1	3				3																									Y									Y	Y	ME_Bocklandt|ME_Weidner|ME_Xu
NETO1	81832	1	3				3																								Y								Y			Y	ME_Bell|ME_Steegenga|ME_Xu
NF1	4763	1	3		3											Y	Y				Y																						ARD_HGMD_Cancer|ARD_HGMD_Cardio|ARD_HPO_Cancer
NKX6-2	84504	1	3				3																								Y							Y				Y	ME_Bell|ME_Rakyan|ME_Xu
NR2E1	7101	1	3				3																								Y							Y			Y		ME_Bell|ME_Rakyan|ME_Weidner
NR3C1	2908	1	3	3							Y	Y	Y																														AGE_GenAge_Indirect|AGE_Longevity|AGE_Longevity_HT
NRAS	4893	1	3		3											Y				Y	Y																						ARD_HGMD_Cancer|ARD_HPO_Ageing|ARD_HPO_Cancer
NTM	50863	1	3				3																								Y							Y				Y	ME_Bell|ME_Rakyan|ME_Xu
OTUD7A	161725	1	3				3																							Y			Y	Y									ME_Bacalani|ME_Florath|ME_Hannum
PBX4	80714	1	3				3																								Y									Y		Y	ME_Bell|ME_Teschendorff|ME_Xu
PDCD1LG2	80380	1	3				3																																	Y	Y	Y	ME_Teschendorff|ME_Weidner|ME_Xu
PDE10A	10846	1	3				3																								Y							Y				Y	ME_Bell|ME_Rakyan|ME_Xu
PEX10	5192	1	3				3																												Y					Y		Y	ME_Heyn|ME_Teschendorff|ME_Xu
PHOX2A	401	1	3				3																								Y									Y		Y	ME_Bell|ME_Teschendorff|ME_Xu
PINK1	65018	1	3		3											Y			Y					Y																			ARD_HGMD_Cancer|ARD_HGMD_Neuro|ARD_HPO_Neuro
PLAT	5327	1	3				3																												Y					Y		Y	ME_Heyn|ME_Teschendorff|ME_Xu
PLCD1	5333	1	3		3														Y		Y		Y																				ARD_HGMD_Neuro|ARD_HPO_Cancer|ARD_HPO_Diabetes
PLK2	10769	1	3				3																								Y					Y						Y	ME_Bell|ME_Horvath|ME_Xu
POMGNT1	55624	1	3				3																																	Y	Y	Y	ME_Teschendorff|ME_Weidner|ME_Xu
PRICKLE1	144165	1	3				3																														Y	Y				Y	ME_Marttila|ME_Rakyan|ME_Xu
PRKAG2	51422	1	3		3												Y					Y			Y																		ARD_HGMD_Cardio|ARD_HPO_Cardio|ARD_HPO_Stroke
PRLHR	2834	1	3				3																							Y	Y											Y	ME_Bacalani|ME_Bell|ME_Xu
PRNP	5621	1	3		3												Y		Y					Y																			ARD_HGMD_Cardio|ARD_HGMD_Neuro|ARD_HPO_Neuro
PSD3	23362	1	3				3																								Y				Y							Y	ME_Bell|ME_Heyn|ME_Xu
PSEN2	5664	1	3		3														Y			Y		Y																			ARD_HGMD_Neuro|ARD_HPO_Cardio|ARD_HPO_Neuro
PSME1	5720	1	3				3																																	Y	Y	Y	ME_Teschendorff|ME_Weidner|ME_Xu
PXDN	7837	1	3				3																												Y				Y			Y	ME_Heyn|ME_Steegenga|ME_Xu
RAB32	10981	1	3				3																								Y									Y		Y	ME_Bell|ME_Teschendorff|ME_Xu
RASA1	5921	1	3		3												Y				Y	Y																					ARD_HGMD_Cardio|ARD_HPO_Cancer|ARD_HPO_Cardio
RGS7	6000	1	3				3																															Y		Y		Y	ME_Rakyan|ME_Teschendorff|ME_Xu
RPA2	6118	1	3				3																										Y	Y			Y						ME_Florath|ME_Hannum|ME_Marttila
RPL31	6160	1	3				3																													Y		Y				Y	ME_Horvath|ME_Rakyan|ME_Xu
RYR2	6262	1	3		3												Y			Y		Y																					ARD_HGMD_Cardio|ARD_HPO_Ageing|ARD_HPO_Cardio
SAMD10	140700	1	3				3																												Y						Y	Y	ME_Heyn|ME_Weidner|ME_Xu
SDHD	6392	1	3		3											Y					Y	Y																					ARD_HGMD_Cancer|ARD_HPO_Cancer|ARD_HPO_Cardio
SELP	6403	1	3				3																											Y		Y						Y	ME_Hannum|ME_Horvath|ME_Xu
SFMBT1	51460	1	3				3																										Y	Y		Y							ME_Florath|ME_Hannum|ME_Horvath
SFRP2	6423	1	3				3																								Y				Y							Y	ME_Bell|ME_Heyn|ME_Xu
SHOX2	6474	1	3				3																								Y	Y			Y								ME_Bell|ME_Bocklandt|ME_Heyn
SIM1	6492	1	3				3																								Y				Y					Y			ME_Bell|ME_Heyn|ME_Teschendorff
SIRT3	23410	1	3	3							Y	Y		Y																													AGE_GenAge_Indirect|AGE_Longevity|AGE_Senescence
SIRT6	51548	1	3	3						Y		Y		Y																													AGE_GenAge|AGE_Longevity|AGE_Senescence
SIX2	10736	1	3				3																								Y				Y							Y	ME_Bell|ME_Heyn|ME_Xu
SLC12A5	57468	1	3				3																							Y			Y	Y									ME_Bacalani|ME_Florath|ME_Hannum
SLC15A1	6564	1	3				3																								Y									Y		Y	ME_Bell|ME_Teschendorff|ME_Xu
SLC2A10	81031	1	3		3												Y					Y			Y																		ARD_HGMD_Cardio|ARD_HPO_Cardio|ARD_HPO_Stroke
SLC5A7	60482	1	3				3																								Y	Y						Y					ME_Bell|ME_Bocklandt|ME_Rakyan
SNN	8303	1	3				3																												Y					Y		Y	ME_Heyn|ME_Teschendorff|ME_Xu
SNX9	51429	1	3				3																								Y					Y						Y	ME_Bell|ME_Horvath|ME_Xu
SOX14	8403	1	3				3																								Y									Y		Y	ME_Bell|ME_Teschendorff|ME_Xu
SOX21	11166	1	3				3																								Y									Y		Y	ME_Bell|ME_Teschendorff|ME_Xu
SPAG6	9576	1	3				3																								Y	Y										Y	ME_Bell|ME_Bocklandt|ME_Xu
SPOCK1	6695	1	3				3																								Y							Y				Y	ME_Bell|ME_Rakyan|ME_Xu
SSRP1	6749	1	3				3																													Y				Y		Y	ME_Horvath|ME_Teschendorff|ME_Xu
SULT4A1	25830	1	3				3																								Y							Y				Y	ME_Bell|ME_Rakyan|ME_Xu
TGFB1	7040	1	3	3							Y	Y		Y																													AGE_GenAge_Indirect|AGE_Longevity|AGE_Senescence
TJP1	7082	1	3				3																								Y					Y						Y	ME_Bell|ME_Horvath|ME_Xu
TMEM163	81615	1	3				3																																	Y	Y	Y	ME_Teschendorff|ME_Weidner|ME_Xu
TNNT2	7139	1	3		3												Y			Y		Y																					ARD_HGMD_Cardio|ARD_HPO_Ageing|ARD_HPO_Cardio
TOX2	84969	1	3				3																										Y		Y							Y	ME_Florath|ME_Heyn|ME_Xu
TREX1	11277	1	3		3												Y				Y				Y																		ARD_HGMD_Cardio|ARD_HPO_Cancer|ARD_HPO_Stroke
TRIM58	25893	1	3				3																								Y	Y								Y			ME_Bell|ME_Bocklandt|ME_Teschendorff
TRIM59	286827	1	3				3																										Y	Y					Y				ME_Florath|ME_Hannum|ME_Steegenga
TTPAL	79183	1	3				3																														Y			Y		Y	ME_Marttila|ME_Teschendorff|ME_Xu
TUBB2B	347733	1	3				3																								Y					Y						Y	ME_Bell|ME_Horvath|ME_Xu
TXN	7295	1	3	3					Y	Y				Y																													AGE_Co_Chaperones|AGE_GenAge|AGE_Senescence
WBSCR17	64409	1	3				3																								Y				Y							Y	ME_Bell|ME_Heyn|ME_Xu
WNK2	65268	1	3				3																									Y							Y			Y	ME_Bocklandt|ME_Steegenga|ME_Xu
WRAP73	49856	1	3				3																														Y		Y	Y			ME_Marttila|ME_Steegenga|ME_Teschendorff
ZNF454	285676	1	3				3																								Y							Y				Y	ME_Bell|ME_Rakyan|ME_Xu
ZNF804B	219578	1	3				3																								Y					Y						Y	ME_Bell|ME_Horvath|ME_Xu
--	6716	2	2		1		1									Y															Y												ARD_HGMD_Cancer|ME_Bell
ABAT	18	2	2		1		1													Y															Y								ARD_HPO_Ageing|ME_Heyn
ABCC4	10257	2	2	1			1					Y																		Y													AGE_Longevity|ME_Bacalani
ABL1	25	2	2	1	1						Y										Y																						AGE_GenAge_Indirect|ARD_HPO_Cancer
ABLIM2	84448	2	2			1	1																				Y								Y								EX_Mercken|ME_Heyn
ACADM	34	2	2			1	1																					Y												Y			EX_Peters|ME_Teschendorff
ACD	65057	2	2		1		1									Y																							Y				ARD_HGMD_Cancer|ME_Steegenga
ACTN1	87	2	2			1	1																				Y										Y						EX_Mercken|ME_Marttila
ACTN3	89	2	2			1	1																				Y														Y		EX_Mercken|ME_Weidner
ACTN4	81	2	2		1	1											Y											Y															ARD_HGMD_Cardio|EX_Peters
ADA	100	2	2	1	1							Y									Y																						AGE_Longevity|ARD_HPO_Cancer
ADAMTSL1	92949	2	2	1			1						Y																						Y								AGE_Longevity_HT|ME_Heyn
ADAP1	11033	2	2			1	1																						Y						Y								EX_Sood|ME_Heyn
ADARB2	105	2	2	1			1					Y																							Y								AGE_Longevity|ME_Heyn
ADHFE1	137872	2	2			1	1																					Y								Y							EX_Peters|ME_Horvath
ADRB2	154	2	2	1		1						Y																Y															AGE_Longevity|EX_Peters
AFF3	3899	2	2			1	1																					Y									Y						EX_Peters|ME_Marttila
AGER	177	2	2	1		1								Y															Y														AGE_Senescence|EX_Sood
AHSA1	10598	2	2	1		1			Y																			Y															AGE_Co_Chaperones|EX_Peters
AIM2	9447	2	2	1			1							Y																					Y								AGE_Senescence|ME_Heyn
AK5	26289	2	2			1	1																					Y														Y	EX_Peters|ME_Xu
AKAP7	9465	2	2			1	1																					Y							Y								EX_Peters|ME_Heyn
AKR1B1	231	2	2		1	1												Y										Y															ARD_HGMD_Diabetes|EX_Peters
ALPL	249	2	2		1		1													Y																						Y	ARD_HPO_Ageing|ME_Xu
ALX3	257	2	2		1		1														Y												Y										ARD_HPO_Cancer|ME_Florath
AMT	275	2	2		1		1													Y																						Y	ARD_HPO_Ageing|ME_Xu
ANKS1A	23294	2	2			1	1																					Y											Y				EX_Peters|ME_Steegenga
ANTXR1	84168	2	2		1		1															Y													Y								ARD_HPO_Cardio|ME_Heyn
ANTXR2	118429	2	2		1	1															Y							Y															ARD_HPO_Cancer|EX_Peters
APH1B	83464	2	2			1	1																					Y														Y	EX_Peters|ME_Xu
APOA4	337	2	2	1	1							Y					Y																										AGE_Longevity|ARD_HGMD_Cardio
APOBEC3G	60489	2	2			1	1																					Y												Y			EX_Peters|ME_Teschendorff
APOBEC3H	164668	2	2			1	1																					Y							Y								EX_Peters|ME_Heyn
ARHGAP15	55843	2	2			1	1																					Y							Y								EX_Peters|ME_Heyn
ARHGEF1	9138	2	2			1	1																						Y										Y				EX_Sood|ME_Steegenga
ARHGEF18	23370	2	2			1	1																					Y								Y							EX_Peters|ME_Horvath
ARL3	403	2	2			1	1																						Y													Y	EX_Sood|ME_Xu
ARMC4	55130	2	2		1		1										Y																						Y				ARD_HGMD_Cardio|ME_Steegenga
ARSG	22901	2	2			1	1																					Y								Y							EX_Peters|ME_Horvath
ASCL1	429	2	2		1		1														Y										Y												ARD_HPO_Cancer|ME_Bell
ASPSCR1	79058	2	2		1		1														Y														Y								ARD_HPO_Cancer|ME_Heyn
ASS1	445	2	2	1	1									Y											Y																		AGE_Senescence|ARD_HPO_Stroke
ATIC	471	2	2			1	1																					Y											Y				EX_Peters|ME_Steegenga
ATP1A2	477	2	2		1	1											Y										Y																ARD_HGMD_Cardio|EX_Mercken
ATP1B1	481	2	2			1	1																				Y				Y												EX_Mercken|ME_Bell
ATR	545	2	2	1	1					Y											Y																						AGE_GenAge|ARD_HPO_Cancer
ATXN7L3B	552889	2	2	1		1							Y																Y														AGE_Longevity_HT|EX_Sood
AUTS2	26053	2	2			1	1																					Y									Y						EX_Peters|ME_Marttila
B3GAT1	27087	2	2	1		1								Y														Y															AGE_Senescence|EX_Peters
BBS10	79738	2	2	1	1			Y										Y																									AGE_Chaperones|ARD_HGMD_Diabetes
BCL10	8915	2	2		1		1														Y																					Y	ARD_HPO_Cancer|ME_Xu
BCL11A	53335	2	2			1	1																					Y									Y						EX_Peters|ME_Marttila
BCL2L1	598	2	2	1			1							Y																					Y								AGE_Senescence|ME_Heyn
BCL9	607	2	2		1	1											Y											Y															ARD_HGMD_Cardio|EX_Peters
BCS1L	617	2	2	1		1		Y																				Y															AGE_Chaperones|EX_Peters
BHLHE40	8553	2	2			1	1																					Y							Y								EX_Peters|ME_Heyn
BHLHE41	79365	2	2	1		1							Y																Y														AGE_Longevity_HT|EX_Sood
BLK	640	2	2			1	1																					Y											Y				EX_Peters|ME_Steegenga
BLMH	642	2	2			1	1																					Y						Y									EX_Peters|ME_Hannum
BMPER	168667	2	2		1		1														Y														Y								ARD_HPO_Cancer|ME_Heyn
BNC2	54796	2	2		1	1											Y											Y															ARD_HGMD_Cardio|EX_Peters
BOK	666	2	2			1	1																				Y						Y										EX_Mercken|ME_Florath
BVES	11149	2	2		1	1											Y										Y																ARD_HGMD_Cardio|EX_Mercken
C10orf10	11067	2	2			1	1																				Y								Y								EX_Mercken|ME_Heyn
C10orf2	56652	2	2		1	1																		Y				Y															ARD_HPO_Neuro|EX_Peters
C12orf23	90488	2	2			1	1																					Y								Y							EX_Peters|ME_Horvath
C1QA	712	2	2	1		1					Y															Y																	AGE_GenAge_Indirect|EX_Magalhaes
C1QTNF6	114904	2	2			1	1																					Y												Y			EX_Peters|ME_Teschendorff
C1orf132	407025	2	2		1		1									Y																		Y									ARD_HGMD_Cancer|ME_Hannum
C6	729	2	2			1	1																				Y												Y				EX_Mercken|ME_Steegenga
CA3	761	2	2			1	1																				Y									Y							EX_Mercken|ME_Horvath
CACNA2D1	781	2	2		1		1										Y																									Y	ARD_HGMD_Cardio|ME_Xu
CALB1	793	2	2			1	1																			Y																Y	EX_Magalhaes|ME_Xu
CALCA	796	2	2	1			1							Y																	Y												AGE_Senescence|ME_Bell
CAMK4	814	2	2	1		1						Y																Y															AGE_Longevity|EX_Peters
CARD14	79092	2	2	1	1								Y								Y																						AGE_Longevity_HT|ARD_HPO_Cancer
CARS	833	2	2	1			1					Y																							Y								AGE_Longevity|ME_Heyn
CAST	831	2	2			1	1																					Y							Y								EX_Peters|ME_Heyn
CAT	847	2	2	1	1					Y								Y																									AGE_GenAge|ARD_HGMD_Diabetes
CAV1	857	2	2	1		1								Y													Y																AGE_Senescence|EX_Mercken
CBX4	8535	2	2	1			1							Y																			Y										AGE_Senescence|ME_Florath
CCDC149	91050	2	2			1	1																						Y								Y						EX_Sood|ME_Marttila
CCDC57	284001	2	2			1	1																					Y							Y								EX_Peters|ME_Heyn
CCR7	1236	2	2			1	1																					Y									Y						EX_Peters|ME_Marttila
CCT2	10576	2	2	1		1		Y																				Y															AGE_Chaperones|EX_Peters
CCT3	7203	2	2	1		1		Y																				Y															AGE_Chaperones|EX_Peters
CCT4	10575	2	2	1		1		Y																				Y															AGE_Chaperones|EX_Peters
CCT8	10694	2	2	1		1		Y																				Y															AGE_Chaperones|EX_Peters
CD3D	915	2	2			1	1																					Y												Y			EX_Peters|ME_Teschendorff
CD79B	974	2	2			1	1																					Y											Y				EX_Peters|ME_Steegenga
CD86	942	2	2			1	1																					Y									Y						EX_Peters|ME_Marttila
CD97	976	2	2			1	1																					Y							Y								EX_Peters|ME_Heyn
CDC16	8881	2	2	1		1			Y																			Y															AGE_Co_Chaperones|EX_Peters
CDC37	11140	2	2	1			1		Y																										Y								AGE_Co_Chaperones|ME_Heyn
CDH15	1013	2	2			1	1																				Y															Y	EX_Mercken|ME_Xu
CDH4	1002	2	2	1			1					Y																							Y								AGE_Longevity|ME_Heyn
CDK14	5218	2	2	1		1							Y															Y															AGE_Longevity_HT|EX_Peters
CDKN1C	1028	2	2		1	1															Y							Y															ARD_HPO_Cancer|EX_Peters
CDKN2B-AS1	100048912	2	2	1			1						Y																						Y								AGE_Longevity_HT|ME_Heyn
CDKN2C	1031	2	2	1	1							Y				Y																											AGE_Longevity|ARD_HGMD_Cancer
CERS1	10715	2	2	1			1					Y																							Y								AGE_Longevity|ME_Heyn
CERS1,GDF1	2657	2	2	1			1					Y																							Y								AGE_Longevity|ME_Heyn
CES1	1066	2	2		1	1															Y						Y																ARD_HPO_Cancer|EX_Mercken
CFH	3075	2	2		1	1											Y											Y															ARD_HGMD_Cardio|EX_Peters
CGNL1	84952	2	2	1			1						Y																						Y								AGE_Longevity_HT|ME_Heyn
CGNL1	101930349	2	2	1			1						Y																						Y								AGE_Longevity_HT|ME_Heyn
CGNL1	101930344	2	2	1			1						Y																						Y								AGE_Longevity_HT|ME_Heyn
CHCHD10	400916	2	2		1	1																		Y				Y															ARD_HPO_Neuro|EX_Peters
CHMP7	91782	2	2			1	1																					Y									Y						EX_Peters|ME_Marttila
CHST11	50515	2	2	1			1						Y																						Y								AGE_Longevity_HT|ME_Heyn
CIDEA	1149	2	2			1	1																				Y															Y	EX_Mercken|ME_Xu
CKM	1158	2	2			1	1																				Y													Y			EX_Mercken|ME_Teschendorff
CKMT2	1160	2	2			1	1																				Y								Y								EX_Mercken|ME_Heyn
CLMP	79827	2	2			1	1																				Y															Y	EX_Mercken|ME_Xu
CLNS1A	1207	2	2			1	1																					Y							Y								EX_Peters|ME_Heyn
CLOCK	9575	2	2	1			1				Y																									Y							AGE_GenAge_Indirect|ME_Horvath
CMAHP	8418	2	2	1			1						Y																						Y								AGE_Longevity_HT|ME_Heyn
CMKLR1	1240	2	2			1	1																					Y												Y			EX_Peters|ME_Teschendorff
CMYA5	202333	2	2			1	1																				Y								Y								EX_Mercken|ME_Heyn
CNN3	1266	2	2			1	1																					Y														Y	EX_Peters|ME_Xu
CNTN1	1272	2	2		1		1													Y															Y								ARD_HPO_Ageing|ME_Heyn
CNTROB	116840	2	2		1	1										Y													Y														ARD_HGMD_Cancer|EX_Sood
COL11A2	1302	2	2		1		1														Y												Y										ARD_HPO_Cancer|ME_Florath
COL4A2	1284	2	2			1	1																				Y								Y								EX_Mercken|ME_Heyn
COL4A5	1287	2	2		1	1															Y					Y																	ARD_HPO_Cancer|EX_Magalhaes
COL5A2	1290	2	2		1	1															Y						Y																ARD_HPO_Cancer|EX_Mercken
COL6A3	1293	2	2		1		1										Y																							Y			ARD_HGMD_Cardio|ME_Teschendorff
CORO6	84940	2	2			1	1																				Y													Y			EX_Mercken|ME_Teschendorff
CR1	1378	2	2		1		1												Y																Y								ARD_HGMD_Neuro|ME_Heyn
CREB1	1385	2	2	1	1						Y										Y																						AGE_GenAge_Indirect|ARD_HPO_Cancer
CRELD1	78987	2	2		1	1											Y											Y															ARD_HGMD_Cardio|EX_Peters
CRISPLD2	83716	2	2			1	1																					Y									Y						EX_Peters|ME_Marttila
CRYAA	1409	2	2	1			1	Y																											Y								AGE_Chaperones|ME_Heyn
CRYAB	1410	2	2	1	1			Y									Y																										AGE_Chaperones|ARD_HGMD_Cardio
CSF1R	1436	2	2	1		1							Y															Y															AGE_Longevity_HT|EX_Peters
CSRP1	1465	2	2			1	1																					Y							Y								EX_Peters|ME_Heyn
CST7	8530	2	2			1	1																					Y												Y			EX_Peters|ME_Teschendorff
CTGF	1490	2	2	1			1				Y																													Y			AGE_GenAge_Indirect|ME_Teschendorff
CTNNA2	1496	2	2	1			1						Y																						Y								AGE_Longevity_HT|ME_Heyn
CTNNA3	29119	2	2	1	1								Y				Y																										AGE_Longevity_HT|ARD_HGMD_Cardio
CTNNB1	1499	2	2	1	1						Y										Y																						AGE_GenAge_Indirect|ARD_HPO_Cancer
CTSC	1075	2	2		1	1															Y							Y															ARD_HPO_Cancer|EX_Peters
CTSD	1509	2	2	1		1								Y														Y															AGE_Senescence|EX_Peters
CTSG	1511	2	2			1	1																					Y												Y			EX_Peters|ME_Teschendorff
CUTA	51596	2	2			1	1																					Y											Y				EX_Peters|ME_Steegenga
CXCL16	58191	2	2			1	1																					Y								Y							EX_Peters|ME_Horvath
CXCR5	643	2	2			1	1																					Y												Y			EX_Peters|ME_Teschendorff
CXCR6	10663	2	2			1	1																					Y												Y			EX_Peters|ME_Teschendorff
CYB561	1534	2	2			1	1																					Y							Y								EX_Peters|ME_Heyn
CYP26B1	56603	2	2			1	1																				Y				Y												EX_Mercken|ME_Bell
CYP2E1	1571	2	2			1	1																					Y								Y							EX_Peters|ME_Horvath
DAPK1	1612	2	2		1		1									Y																					Y						ARD_HGMD_Cancer|ME_Marttila
DAXX	1616	2	2	1			1							Y																									Y				AGE_Senescence|ME_Steegenga
DDIT3	1649	2	2	1	1						Y										Y																						AGE_GenAge_Indirect|ARD_HPO_Cancer
DEPTOR	64798	2	2	1		1						Y															Y																AGE_Longevity|EX_Mercken
DGKG	1608	2	2			1	1																					Y							Y								EX_Peters|ME_Heyn
DHCR24	1718	2	2		1		1														Y																					Y	ARD_HPO_Cancer|ME_Xu
DKK1	22943	2	2	1			1							Y																												Y	AGE_Senescence|ME_Xu
DLL3	10683	2	2	1	1						Y									Y																							AGE_GenAge_Indirect|ARD_HPO_Ageing
DNAI2	64446	2	2		1		1										Y																Y										ARD_HGMD_Cardio|ME_Florath
DNAJA3	9093	2	2	1		1			Y																			Y															AGE_Co_Chaperones|EX_Peters
DNAJB13	374407	2	2	1			1		Y																											Y							AGE_Co_Chaperones|ME_Horvath
DNAJB2	3300	2	2	1			1		Y																								Y										AGE_Co_Chaperones|ME_Florath
DNAJC13	23317	2	2	1	1				Y															Y																			AGE_Co_Chaperones|ARD_HPO_Neuro
DNAJC22	79962	2	2	1		1			Y																				Y														AGE_Co_Chaperones|EX_Sood
DNAJC3	5611	2	2	1	1				Y									Y																									AGE_Co_Chaperones|ARD_HGMD_Diabetes
DNAJC5	80331	2	2	1	1				Y															Y																			AGE_Co_Chaperones|ARD_HPO_Neuro
DNM1L	10059	2	2	1	1									Y						Y																							AGE_Senescence|ARD_HPO_Ageing
DNMT1	1786	2	2		1	1													Y									Y															ARD_HGMD_Neuro|EX_Peters
DOCK10	55619	2	2			1	1																					Y											Y				EX_Peters|ME_Steegenga
DOCK8	81704	2	2	1	1								Y								Y																						AGE_Longevity_HT|ARD_HPO_Cancer
DOK2	9046	2	2			1	1																					Y							Y								EX_Peters|ME_Heyn
DOLPP1	57171	2	2			1	1																					Y								Y							EX_Peters|ME_Horvath
DSC2	1824	2	2		1	1											Y											Y															ARD_HGMD_Cardio|EX_Peters
DSG2	1829	2	2		1		1										Y																						Y				ARD_HGMD_Cardio|ME_Steegenga
DUSP10	11221	2	2			1	1																					Y									Y						EX_Peters|ME_Marttila
DUSP5	1847	2	2			1	1																					Y							Y								EX_Peters|ME_Heyn
DYX1C1	161582	2	2	1	1				Y								Y																										AGE_Co_Chaperones|ARD_HGMD_Cardio
DZIP3	9666	2	2	1		1							Y															Y															AGE_Longevity_HT|EX_Peters
E2F2	1870	2	2			1	1																					Y								Y							EX_Peters|ME_Horvath
EBF3	253738	2	2	1			1						Y																						Y								AGE_Longevity_HT|ME_Heyn
EEF1B2	1933	2	2	1		1								Y														Y															AGE_Senescence|EX_Peters
EFHD2	79180	2	2			1	1																					Y									Y						EX_Peters|ME_Marttila
EGF	1950	2	2	1			1				Y																															Y	AGE_GenAge_Indirect|ME_Xu
EIF4A2	1974	2	2			1	1																					Y							Y								EX_Peters|ME_Heyn
EIF4E3	317649	2	2	1			1						Y																						Y								AGE_Longevity_HT|ME_Heyn
EMD	2010	2	2	1	1						Y						Y																										AGE_GenAge_Indirect|ARD_HGMD_Cardio
ENPP2	5168	2	2			1	1																				Y									Y							EX_Mercken|ME_Horvath
ENTPD1	953	2	2			1	1																					Y									Y						EX_Peters|ME_Marttila
EP300	2033	2	2	1	1						Y										Y																						AGE_GenAge_Indirect|ARD_HPO_Cancer
EPAS1	2034	2	2		1		1										Y																		Y								ARD_HGMD_Cardio|ME_Heyn
EPB41L4B	54566	2	2	1		1							Y																Y														AGE_Longevity_HT|EX_Sood
EPG5	57724	2	2		1	1																Y						Y															ARD_HPO_Cardio|EX_Peters
EPHB2	2048	2	2		1		1									Y																			Y								ARD_HGMD_Cancer|ME_Heyn
EPHX2	2053	2	2			1	1																					Y								Y							EX_Peters|ME_Horvath
ERCC5	2073	2	2	1	1						Y					Y																											AGE_GenAge_Indirect|ARD_HGMD_Cancer
ETFDH	2110	2	2		1	1														Y								Y															ARD_HPO_Ageing|EX_Peters
ETS1	2113	2	2		1	1											Y											Y															ARD_HGMD_Cardio|EX_Peters
EVC2	132884	2	2		1		1														Y																			Y			ARD_HPO_Cancer|ME_Teschendorff
EXO1	9156	2	2	1	1							Y				Y																											AGE_Longevity|ARD_HGMD_Cancer
FAIM3	9214	2	2			1	1																					Y									Y						EX_Peters|ME_Marttila
FAM102A	399665	2	2			1	1																					Y							Y								EX_Peters|ME_Heyn
FAM117B	150864	2	2			1	1																					Y									Y						EX_Peters|ME_Marttila
FAM129C	199786	2	2			1	1																					Y											Y				EX_Peters|ME_Steegenga
FAM134B	54463	2	2			1	1																					Y									Y						EX_Peters|ME_Marttila
FAM13A	10144	2	2			1	1																					Y									Y						EX_Peters|ME_Marttila
FAM159A	348378	2	2			1	1																					Y											Y				EX_Peters|ME_Steegenga
FAM53B	9679	2	2			1	1																					Y											Y				EX_Peters|ME_Steegenga
FAM57B	83723	2	2			1	1																						Y					Y									EX_Sood|ME_Hannum
FAM57B	100996332	2	2			1	1																						Y					Y									EX_Sood|ME_Hannum
FANCG	2189	2	2		1		1														Y																		Y				ARD_HPO_Cancer|ME_Steegenga
FBXO32	114907	2	2			1	1																				Y												Y				EX_Mercken|ME_Steegenga
FBXO6	26270	2	2			1	1																					Y												Y			EX_Peters|ME_Teschendorff
FBXW7	55294	2	2		1	1										Y													Y														ARD_HGMD_Cancer|EX_Sood
FCRL6	343413	2	2			1	1																					Y									Y						EX_Peters|ME_Marttila
FEN1	2237	2	2	1			1				Y																				Y												AGE_GenAge_Indirect|ME_Bell
FEZ1	9638	2	2			1	1																					Y			Y												EX_Peters|ME_Bell
FGF23	8074	2	2	1	1						Y											Y																					AGE_GenAge_Indirect|ARD_HPO_Cardio
FGR	2268	2	2			1	1																					Y							Y								EX_Peters|ME_Heyn
FHOD1	29109	2	2			1	1																					Y												Y			EX_Peters|ME_Teschendorff
FITM1	161247	2	2			1	1																				Y													Y			EX_Mercken|ME_Teschendorff
FKBP11	51303	2	2	1		1			Y																			Y															AGE_Co_Chaperones|EX_Peters
FKBP1B	2281	2	2	1			1		Y																						Y												AGE_Co_Chaperones|ME_Bell
FKBP4	2288	2	2	1		1			Y																			Y															AGE_Co_Chaperones|EX_Peters
FLNC	2318	2	2		1	1											Y										Y																ARD_HGMD_Cardio|EX_Mercken
FN3K	64122	2	2		1		1											Y																	Y								ARD_HGMD_Diabetes|ME_Heyn
FNDC5	252995	2	2			1	1																				Y													Y			EX_Mercken|ME_Teschendorff
FRMD4A	55691	2	2			1	1																				Y								Y								EX_Mercken|ME_Heyn
FUT7	2529	2	2			1	1																						Y						Y								EX_Sood|ME_Heyn
FYCO1	79443	2	2			1	1																				Y													Y			EX_Mercken|ME_Teschendorff
G6PD	2539	2	2	1	1									Y			Y																										AGE_Senescence|ARD_HGMD_Cardio
GAK	2580	2	2	1			1		Y																								Y										AGE_Co_Chaperones|ME_Florath
GAL3ST4	79690	2	2			1	1																					Y									Y						EX_Peters|ME_Marttila
GALNT10	55568	2	2			1	1																					Y							Y								EX_Peters|ME_Heyn
GALNT12	79695	2	2		1		1									Y																								Y			ARD_HGMD_Cancer|ME_Teschendorff
GBP2	2634	2	2			1	1																			Y									Y								EX_Magalhaes|ME_Heyn
GBP5	115362	2	2			1	1																					Y									Y						EX_Peters|ME_Marttila
GDNF	2668	2	2		1		1														Y																	Y					ARD_HPO_Cancer|ME_Rakyan
GIMAP5	55340	2	2			1	1																					Y							Y								EX_Peters|ME_Heyn
GJB2	2706	2	2		1		1														Y														Y								ARD_HPO_Cancer|ME_Heyn
GLDC	2731	2	2		1		1													Y																				Y			ARD_HPO_Ageing|ME_Teschendorff
GLIS3	169792	2	2		1		1											Y																	Y								ARD_HGMD_Diabetes|ME_Heyn
GNAO1	2775	2	2	1			1							Y																									Y				AGE_Senescence|ME_Steegenga
GNB2L1	10399	2	2			1	1																					Y							Y								EX_Peters|ME_Heyn
GNG7	2788	2	2			1	1																					Y							Y								EX_Peters|ME_Heyn
GPA33	10223	2	2			1	1																					Y										Y					EX_Peters|ME_Rakyan
GPC3	2719	2	2		1	1															Y						Y																ARD_HPO_Cancer|EX_Mercken
GPD2	2820	2	2		1		1											Y																	Y								ARD_HGMD_Diabetes|ME_Heyn
GPI	2821	2	2	1			1							Y																										Y			AGE_Senescence|ME_Teschendorff
GPNMB	10457	2	2			1	1																			Y									Y								EX_Magalhaes|ME_Heyn
GPR114	221188	2	2			1	1																					Y														Y	EX_Peters|ME_Xu
GPR97	222487	2	2			1	1																					Y												Y			EX_Peters|ME_Teschendorff
GPX4	2879	2	2	1			1				Y																								Y								AGE_GenAge_Indirect|ME_Heyn
GRB10	2887	2	2			1	1																					Y							Y								EX_Peters|ME_Heyn
GRPEL2	134266	2	2	1		1			Y																			Y															AGE_Co_Chaperones|EX_Peters
GRWD1	83743	2	2			1	1																					Y								Y							EX_Peters|ME_Horvath
GSDMC	56169	2	2			1	1																				Y															Y	EX_Mercken|ME_Xu
GSG1L	146395	2	2	1			1						Y																						Y								AGE_Longevity_HT|ME_Heyn
GSTA4	2941	2	2	1			1				Y																								Y								AGE_GenAge_Indirect|ME_Heyn
GZMB	3002	2	2			1	1																					Y									Y						EX_Peters|ME_Marttila
H19	283120	2	2		1		1														Y																		Y				ARD_HPO_Cancer|ME_Steegenga
HBA1,HBA2	3040	2	2		1		1														Y																					Y	ARD_HPO_Cancer|ME_Xu
HCST	10870	2	2			1	1																			Y													Y				EX_Magalhaes|ME_Steegenga
HDAC2	3066	2	2	1		1					Y																	Y															AGE_GenAge_Indirect|EX_Peters
HDAC4	9759	2	2		1		1														Y														Y								ARD_HPO_Cancer|ME_Heyn
HIC1	3090	2	2	1			1				Y																												Y				AGE_GenAge_Indirect|ME_Steegenga
HIST1H3A,HIST1H3B,HIST1H3C,HIST1H3D,HIST1H3E,HIST1H3F,HIST1H3G,HIST1H3H,HIST1H3I,HIST1H3J	8353	2	2			1	1																						Y						Y								EX_Sood|ME_Heyn
HJURP	55355	2	2	1			1							Y																					Y								AGE_Senescence|ME_Heyn
HMOX1	3162	2	2	1		1						Y																Y															AGE_Longevity|EX_Peters
HOXD3,HOXD4	3233	2	2		1		1									Y																							Y				ARD_HGMD_Cancer|ME_Steegenga
HP	3240	2	2	1		1						Y																Y															AGE_Longevity|EX_Peters
HPCAL1	3241	2	2	1			1					Y																							Y								AGE_Longevity|ME_Heyn
HRC	3270	2	2			1	1																				Y									Y							EX_Mercken|ME_Horvath
HSP90B1	7184	2	2	1		1		Y																				Y															AGE_Chaperones|EX_Peters
HSPA12A	259217	2	2	1		1		Y																			Y																AGE_Chaperones|EX_Mercken
HSPA12B	116835	2	2	1			1	Y																											Y								AGE_Chaperones|ME_Heyn
HSPA6	3310	2	2	1		1		Y																				Y															AGE_Chaperones|EX_Peters
HSPB2-C11orf52	3316	2	2	1			1	Y																																		Y	AGE_Chaperones|ME_Xu
HSPB3	8988	2	2	1		1		Y																			Y																AGE_Chaperones|EX_Mercken
HSPB6	126393	2	2	1			1	Y																											Y								AGE_Chaperones|ME_Heyn
HSPB8	26353	2	2	1			1	Y																																		Y	AGE_Chaperones|ME_Xu
HSPE1	3336	2	2	1		1			Y																			Y															AGE_Co_Chaperones|EX_Peters
HSPH1	10808	2	2	1		1		Y																				Y															AGE_Chaperones|EX_Peters
HTRA1	5654	2	2		1	1																Y					Y																ARD_HPO_Cardio|EX_Mercken
HTRA2	27429	2	2	1			1			Y																										Y							AGE_GenAge|ME_Horvath
HUWE1	10075	2	2		1		1										Y																						Y				ARD_HGMD_Cardio|ME_Steegenga
HYLS1	219844	2	2		1		1													Y																						Y	ARD_HPO_Ageing|ME_Xu
ICAM4	3386	2	2			1	1																					Y														Y	EX_Peters|ME_Xu
IDH2	3418	2	2			1	1																				Y										Y						EX_Mercken|ME_Marttila
IFIT3	3437	2	2	1		1			Y																			Y															AGE_Co_Chaperones|EX_Peters
IGF2R	3482	2	2	1	1							Y									Y																						AGE_Longevity|ARD_HPO_Cancer
IL10RA	3587	2	2			1	1																					Y												Y			EX_Peters|ME_Teschendorff
IL15	3600	2	2	1		1								Y														Y															AGE_Senescence|EX_Peters
IL18BP	10068	2	2			1	1																					Y									Y						EX_Peters|ME_Marttila
IL21	59067	2	2	1			1							Y																					Y								AGE_Senescence|ME_Heyn
IL2RG	3561	2	2	1	1						Y					Y																											AGE_GenAge_Indirect|ARD_HGMD_Cancer
IL7R	3575	2	2	1		1					Y																	Y															AGE_GenAge_Indirect|EX_Peters
ILK	3611	2	2		1	1											Y											Y															ARD_HGMD_Cardio|EX_Peters
INF2	64423	2	2			1	1																				Y										Y						EX_Mercken|ME_Marttila
ING1	3621	2	2	1	1									Y							Y																						AGE_Senescence|ARD_HPO_Cancer
ITFG2	55846	2	2			1	1																					Y							Y								EX_Peters|ME_Heyn
ITGB1	3688	2	2			1	1																					Y									Y						EX_Peters|ME_Marttila
ITGB4	3691	2	2	1	1									Y						Y																							AGE_Senescence|ARD_HPO_Ageing
ITK	3702	2	2		1	1															Y							Y															ARD_HPO_Cancer|EX_Peters
ITM2C	81618	2	2			1	1																					Y							Y								EX_Peters|ME_Heyn
JAKMIP1	152789	2	2			1	1																					Y											Y				EX_Peters|ME_Steegenga
JDP2	122953	2	2	1			1							Y																									Y				AGE_Senescence|ME_Steegenga
JPH2	57158	2	2		1	1											Y										Y																ARD_HGMD_Cardio|EX_Mercken
KANK4	163782	2	2			1	1																				Y				Y												EX_Mercken|ME_Bell
KBTBD12	166348	2	2			1	1																				Y								Y								EX_Mercken|ME_Heyn
KCNB2	9312	2	2		1		1										Y																									Y	ARD_HGMD_Cardio|ME_Xu
KCNE1L	23630	2	2		1		1										Y																						Y				ARD_HGMD_Cardio|ME_Steegenga
KCNG1	3755	2	2			1	1																					Y			Y												EX_Peters|ME_Bell
KCNH2	3757	2	2		1		1										Y																									Y	ARD_HGMD_Cardio|ME_Xu
KCNK3	3777	2	2		1		1										Y																									Y	ARD_HGMD_Cardio|ME_Xu
KCTD1	284252	2	2	1			1						Y																						Y								AGE_Longevity_HT|ME_Heyn
KDM2B	84678	2	2	1			1							Y																					Y								AGE_Senescence|ME_Heyn
KDM6A	7403	2	2	1	1				Y							Y																											AGE_Co_Chaperones|ARD_HGMD_Cancer
KERA	11081	2	2		1		1										Y																		Y								ARD_HGMD_Cardio|ME_Heyn
KIAA0020	9933	2	2			1	1																					Y								Y							EX_Peters|ME_Horvath
KIF13B	23303	2	2	1		1							Y															Y															AGE_Longevity_HT|EX_Peters
KIT	3815	2	2	1	1									Y							Y																						AGE_Senescence|ARD_HPO_Cancer
KLC2	64837	2	2	1			1		Y																														Y				AGE_Co_Chaperones|ME_Steegenga
KLF10	7071	2	2		1	1											Y											Y															ARD_HGMD_Cardio|EX_Peters
KLLN	100144748	2	2		1		1														Y														Y								ARD_HPO_Cancer|ME_Heyn
KLRF1	51348	2	2	1		1							Y															Y															AGE_Longevity_HT|EX_Peters
KRAS	3845	2	2	1	1									Y							Y																						AGE_Senescence|ARD_HPO_Cancer
KRT5	3852	2	2	1	1									Y							Y																						AGE_Senescence|ARD_HPO_Cancer
LAMA2	3908	2	2		1		1										Y														Y												ARD_HGMD_Cardio|ME_Bell
LAMA3	3909	2	2		1		1													Y																Y							ARD_HPO_Ageing|ME_Horvath
LAMA4	3910	2	2		1	1											Y										Y																ARD_HGMD_Cardio|EX_Mercken
LARGE	9215	2	2	1			1						Y																		Y												AGE_Longevity_HT|ME_Bell
LBH	81606	2	2			1	1																					Y						Y									EX_Peters|ME_Hannum
LEF1	51176	2	2			1	1																					Y									Y						EX_Peters|ME_Marttila
LEPREL1	55214	2	2	1			1		Y																										Y								AGE_Co_Chaperones|ME_Heyn
LFNG	3955	2	2			1	1																				Y								Y								EX_Mercken|ME_Heyn
LHFPL2	10184	2	2			1	1																					Y												Y			EX_Peters|ME_Teschendorff
LINC00152,MIR4435-1HG	112597	2	2			1	1																					Y														Y	EX_Peters|ME_Xu
LINGO2	158038	2	2	1		1							Y															Y															AGE_Longevity_HT|EX_Peters
LIPE	3991	2	2		1	1												Y									Y																ARD_HGMD_Diabetes|EX_Mercken
LONP1	9361	2	2	1			1	Y																											Y								AGE_Chaperones|ME_Heyn
LOXL3	84695	2	2			1	1																					Y							Y								EX_Peters|ME_Heyn
LPCAT1	79888	2	2			1	1																					Y							Y								EX_Peters|ME_Heyn
LRP2	4036	2	2	1	1						Y						Y																										AGE_GenAge_Indirect|ARD_HGMD_Cardio
LRP5	4041	2	2		1		1														Y														Y								ARD_HPO_Cancer|ME_Heyn
LRRC2	79442	2	2			1	1																				Y					Y											EX_Mercken|ME_Bocklandt
LRRC8C	84230	2	2			1	1																					Y							Y								EX_Peters|ME_Heyn
LTBP3	4054	2	2			1	1																					Y								Y							EX_Peters|ME_Horvath
LY9	4063	2	2			1	1																					Y												Y			EX_Peters|ME_Teschendorff
LYPD2	137797	2	2			1	1																					Y														Y	EX_Peters|ME_Xu
MAF	4094	2	2			1	1																					Y							Y								EX_Peters|ME_Heyn
MAP2K3	5606	2	2	1			1							Y																					Y								AGE_Senescence|ME_Heyn
MAP3K1	4214	2	2	1	1									Y							Y																						AGE_Senescence|ARD_HPO_Cancer
MAP6D1	79929	2	2			1	1																				Y				Y												EX_Mercken|ME_Bell
MARCO	8685	2	2			1	1																					Y									Y						EX_Peters|ME_Marttila
MARS2	92935	2	2			1	1																					Y							Y								EX_Peters|ME_Heyn
MCC	4163	2	2		1		1														Y														Y								ARD_HPO_Cancer|ME_Heyn
MCOLN2	255231	2	2			1	1																					Y									Y						EX_Peters|ME_Marttila
MECP2	4204	2	2	1	1									Y										Y																			AGE_Senescence|ARD_HPO_Neuro
MED13L	23389	2	2		1		1										Y																							Y			ARD_HGMD_Cardio|ME_Teschendorff
MED20	9477	2	2		1		1										Y																		Y								ARD_HGMD_Cardio|ME_Heyn
MEF2C	4208	2	2		1		1										Y																				Y						ARD_HGMD_Cardio|ME_Marttila
METTL25	84190	2	2			1	1																					Y												Y			EX_Peters|ME_Teschendorff
MFN2	9927	2	2		1	1											Y											Y															ARD_HGMD_Cardio|EX_Peters
MGMT	4255	2	2		1		1									Y																								Y			ARD_HGMD_Cancer|ME_Teschendorff
MIB1	57534	2	2		1		1										Y																			Y							ARD_HGMD_Cardio|ME_Horvath
MIR21,VMP1	406991	2	2	1			1							Y																					Y								AGE_Senescence|ME_Heyn
MIR29A,MIR29B1	407021	2	2	1			1							Y																									Y				AGE_Senescence|ME_Steegenga
MIR30A	407029	2	2	1			1							Y																					Y								AGE_Senescence|ME_Heyn
MITF	4286	2	2		1		1														Y										Y												ARD_HPO_Cancer|ME_Bell
MLIP	90523	2	2			1	1																				Y								Y								EX_Mercken|ME_Heyn
MPL	4352	2	2		1		1														Y																					Y	ARD_HPO_Cancer|ME_Xu
MPO	4353	2	2			1	1																					Y												Y			EX_Peters|ME_Teschendorff
MRC2	9902	2	2			1	1																						Y										Y				EX_Sood|ME_Steegenga
MRPL3	11222	2	2		1	1											Y											Y															ARD_HGMD_Cardio|EX_Peters
MRPS18B	28973	2	2			1	1																					Y											Y				EX_Peters|ME_Steegenga
MRPS22	56945	2	2		1		1													Y															Y								ARD_HPO_Ageing|ME_Heyn
MRTO4	51154	2	2			1	1																					Y											Y				EX_Peters|ME_Steegenga
MSN	4478	2	2	1		1								Y												Y																	AGE_Senescence|EX_Magalhaes
MSRA	4482	2	2	1			1			Y																									Y								AGE_GenAge|ME_Heyn
MTA3	57504	2	2			1	1																					Y							Y								EX_Peters|ME_Heyn
MTR	4548	2	2	1		1						Y																Y															AGE_Longevity|EX_Peters
MURC	347273	2	2		1	1											Y										Y																ARD_HGMD_Cardio|EX_Mercken
MVP	9961	2	2			1	1																					Y							Y								EX_Peters|ME_Heyn
MXRA7	439921	2	2			1	1																					Y									Y						EX_Peters|ME_Marttila
MYBPC3	4607	2	2		1		1										Y																			Y							ARD_HGMD_Cardio|ME_Horvath
MYD88	4615	2	2		1	1															Y							Y															ARD_HPO_Cancer|EX_Peters
MYH7B	57644	2	2		1	1											Y										Y																ARD_HGMD_Cardio|EX_Mercken
MYL2	4633	2	2		1	1											Y										Y																ARD_HGMD_Cardio|EX_Mercken
MYL3	4634	2	2		1	1											Y										Y																ARD_HGMD_Cardio|EX_Mercken
MYL6B	140465	2	2			1	1																				Y															Y	EX_Mercken|ME_Xu
MYO9B	4650	2	2	1			1						Y																						Y								AGE_Longevity_HT|ME_Heyn
MYOM1	8736	2	2		1	1											Y										Y																ARD_HGMD_Cardio|EX_Mercken
MYOM2	9172	2	2			1	1																				Y										Y						EX_Mercken|ME_Marttila
MYOZ1	58529	2	2			1	1																				Y									Y							EX_Mercken|ME_Horvath
MYT1L	23040	2	2	1			1						Y																						Y								AGE_Longevity_HT|ME_Heyn
NAA15	80155	2	2	1	1				Y								Y																										AGE_Co_Chaperones|ARD_HGMD_Cardio
NAA16	79612	2	2	1		1			Y																			Y															AGE_Co_Chaperones|EX_Peters
NAMPT	10135	2	2	1	1									Y					Y																								AGE_Senescence|ARD_HGMD_Neuro
NAT10	55226	2	2			1	1																					Y								Y							EX_Peters|ME_Horvath
NAV2	89797	2	2	1			1						Y																						Y								AGE_Longevity_HT|ME_Heyn
NCAM1	4684	2	2	1		1								Y														Y															AGE_Senescence|EX_Peters
NDN	4692	2	2	1	1									Y									Y																				AGE_Senescence|ARD_HPO_Diabetes
NDRG1	10397	2	2	1		1								Y												Y																	AGE_Senescence|EX_Magalhaes
NDST1	3340	2	2			1	1																					Y							Y								EX_Peters|ME_Heyn
NEB	4703	2	2			1	1																				Y								Y								EX_Mercken|ME_Heyn
NEDD9	4739	2	2			1	1																					Y							Y								EX_Peters|ME_Heyn
NENF	29937	2	2			1	1																						Y	Y													EX_Sood|ME_Bacalani
NET1	10276	2	2			1	1																					Y									Y						EX_Peters|ME_Marttila
NEUROG3	50674	2	2		1		1											Y													Y												ARD_HGMD_Diabetes|ME_Bell
NFATC1	4772	2	2		1		1										Y																		Y								ARD_HGMD_Cardio|ME_Heyn
NFKBIA	4792	2	2	1	1					Y						Y																											AGE_GenAge|ARD_HGMD_Cancer
NIN	51199	2	2			1	1																					Y									Y						EX_Peters|ME_Marttila
NIPAL3	57185	2	2			1	1																					Y											Y				EX_Peters|ME_Steegenga
NKG7	4818	2	2			1	1																					Y												Y			EX_Peters|ME_Teschendorff
NME8	51314	2	2		1	1											Y											Y															ARD_HGMD_Cardio|EX_Peters
NNAT	4826	2	2			1	1																				Y								Y								EX_Mercken|ME_Heyn
NOG	9241	2	2	1		1					Y																	Y															AGE_GenAge_Indirect|EX_Peters
NOP2	4839	2	2			1	1																					Y								Y							EX_Peters|ME_Horvath
NOP56	10528	2	2			1	1																					Y							Y								EX_Peters|ME_Heyn
NOX4	50507	2	2	1			1							Y																						Y							AGE_Senescence|ME_Horvath
NPC1	4864	2	2		1	1																Y						Y															ARD_HPO_Cardio|EX_Peters
NTRK1	4914	2	2		1		1														Y														Y								ARD_HPO_Cancer|ME_Heyn
NUP214	8021	2	2		1		1														Y														Y								ARD_HPO_Cancer|ME_Heyn
OPN3	23596	2	2			1	1																					Y												Y			EX_Peters|ME_Teschendorff
OSBPL5	114879	2	2			1	1																					Y														Y	EX_Peters|ME_Xu
PADI4	23569	2	2			1	1																					Y							Y								EX_Peters|ME_Heyn
PARM1	25849	2	2			1	1																					Y			Y												EX_Peters|ME_Bell
PARVG	64098	2	2	1			1					Y																												Y			AGE_Longevity|ME_Teschendorff
PASK	23178	2	2		1	1												Y										Y															ARD_HGMD_Diabetes|EX_Peters
PBX1	5087	2	2		1		1														Y														Y								ARD_HPO_Cancer|ME_Heyn
PCBD1	5092	2	2		1	1												Y										Y															ARD_HGMD_Diabetes|EX_Peters
PCDH9	5101	2	2			1	1																						Y										Y				EX_Sood|ME_Steegenga
PCED1B	91523	2	2			1	1																					Y							Y								EX_Peters|ME_Heyn
PCNT	5116	2	2		1	1																	Y				Y																ARD_HPO_Diabetes|EX_Mercken
PCNXL2	80003	2	2	1			1						Y																						Y								AGE_Longevity_HT|ME_Heyn
PCSK1	5122	2	2	1			1					Y																														Y	AGE_Longevity|ME_Xu
PCSK5	5125	2	2			1	1																					Y									Y						EX_Peters|ME_Marttila
PCSK6	5046	2	2			1	1																			Y									Y								EX_Magalhaes|ME_Heyn
PDE4D	5144	2	2			1	1																				Y								Y								EX_Mercken|ME_Heyn
PDE5A	8654	2	2		1		1										Y																		Y								ARD_HGMD_Cardio|ME_Heyn
PDLIM3	27295	2	2		1	1											Y										Y																ARD_HGMD_Cardio|EX_Mercken
PDLIM5	10611	2	2			1	1																				Y									Y							EX_Mercken|ME_Horvath
PDXK	101928493	2	2			1	1																				Y								Y								EX_Mercken|ME_Heyn
PDXK	8566	2	2			1	1																				Y								Y								EX_Mercken|ME_Heyn
PDZD2	23037	2	2			1	1																				Y						Y										EX_Mercken|ME_Florath
PEBP1	5037	2	2	1		1								Y														Y															AGE_Senescence|EX_Peters
PEX5L	51555	2	2	1			1		Y																								Y										AGE_Co_Chaperones|ME_Florath
PGAM2	5224	2	2			1	1																				Y								Y								EX_Mercken|ME_Heyn
PHC2	1912	2	2			1	1																					Y							Y								EX_Peters|ME_Heyn
PICALM	8301	2	2	1	1							Y									Y																						AGE_Longevity|ARD_HPO_Cancer
PIEZO1	9780	2	2			1	1																				Y								Y								EX_Mercken|ME_Heyn
PIK3CG	5294	2	2	1		1									Y													Y															AGE_mTOR|EX_Peters
PIK3IP1	113791	2	2			1	1																					Y									Y						EX_Peters|ME_Marttila
PIK3R5	23533	2	2	1			1								Y																								Y				AGE_mTOR|ME_Steegenga
PITPNC1	26207	2	2			1	1																					Y							Y								EX_Peters|ME_Heyn
PITPNM3	83394	2	2	1			1						Y																							Y							AGE_Longevity_HT|ME_Horvath
PITX2	5308	2	2		1		1									Y																										Y	ARD_HGMD_Cancer|ME_Xu
PKNOX2	63876	2	2	1			1						Y																						Y								AGE_Longevity_HT|ME_Heyn
PLA2G16	11145	2	2			1	1																					Y														Y	EX_Peters|ME_Xu
PLAG1	5324	2	2		1	1															Y							Y															ARD_HPO_Cancer|EX_Peters
PLAUR	5329	2	2	1		1								Y														Y															AGE_Senescence|EX_Peters
PLCB2	5330	2	2			1	1																					Y														Y	EX_Peters|ME_Xu
PLCH2	9651	2	2			1	1																						Y						Y								EX_Sood|ME_Heyn
PLK1	5347	2	2	1			1							Y																						Y							AGE_Senescence|ME_Horvath
PLOD3	8985	2	2	1		1		Y																				Y															AGE_Chaperones|EX_Peters
PNOC	5368	2	2			1	1																					Y							Y								EX_Peters|ME_Heyn
PNPLA2	57104	2	2			1	1																				Y													Y			EX_Mercken|ME_Teschendorff
PNPLA6	10908	2	2		1	1																	Y					Y															ARD_HPO_Diabetes|EX_Peters
PODXL2	50512	2	2			1	1																					Y					Y										EX_Peters|ME_Florath
POLA1	5422	2	2	1	1					Y											Y																						AGE_GenAge|ARD_HPO_Cancer
POLD1	5424	2	2	1	1						Y					Y																											AGE_GenAge_Indirect|ARD_HGMD_Cancer
PPAN	56342	2	2			1	1																					Y							Y								EX_Peters|ME_Heyn
PPARA	5465	2	2	1			1				Y																								Y								AGE_GenAge_Indirect|ME_Heyn
PPIG	9360	2	2	1			1		Y																						Y												AGE_Co_Chaperones|ME_Bell
PPIL1	51645	2	2	1		1			Y																			Y															AGE_Co_Chaperones|EX_Peters
PPIL3	53938	2	2	1		1			Y																			Y															AGE_Co_Chaperones|EX_Peters
PPP1R3A	5506	2	2		1	1																Y					Y																ARD_HPO_Cardio|EX_Mercken
PPWD1	23398	2	2	1		1			Y																			Y															AGE_Co_Chaperones|EX_Peters
PRDM16	63976	2	2		1		1										Y																		Y								ARD_HGMD_Cardio|ME_Heyn
PREX1	57580	2	2	1			1						Y																						Y								AGE_Longevity_HT|ME_Heyn
PRG2	5553	2	2	1			1							Y																	Y												AGE_Senescence|ME_Bell
PRKRA	8575	2	2		1	1																		Y				Y															ARD_HPO_Neuro|EX_Peters
PROX1	5629	2	2	1			1							Y																									Y				AGE_Senescence|ME_Steegenga
PROZ	8858	2	2		1		1										Y																		Y								ARD_HGMD_Cardio|ME_Heyn
PRPSAP2	5636	2	2			1	1																					Y							Y								EX_Peters|ME_Heyn
PRR5	55615	2	2	1		1						Y															Y																AGE_Longevity|EX_Mercken
PRR5L	79899	2	2	1		1						Y																Y															AGE_Longevity|EX_Peters
PRRT2	112476	2	2		1		1										Y																									Y	ARD_HGMD_Cardio|ME_Xu
PSMB9	5698	2	2			1	1																					Y									Y						EX_Peters|ME_Marttila
PTGDR	5729	2	2			1	1																					Y			Y												EX_Peters|ME_Bell
PTGER2	5732	2	2			1	1																					Y								Y							EX_Peters|ME_Horvath
PTGES3	10728	2	2	1		1			Y																	Y																	AGE_Co_Chaperones|EX_Magalhaes
PTH1R	5745	2	2		1		1													Y																						Y	ARD_HPO_Ageing|ME_Xu
PTK2	5747	2	2	1			1				Y																										Y						AGE_GenAge_Indirect|ME_Marttila
PTK2B	2185	2	2	1		1					Y																	Y															AGE_GenAge_Indirect|EX_Peters
PTPN7	5778	2	2			1	1																					Y									Y						EX_Peters|ME_Marttila
PTPRD	5789	2	2		1		1									Y																			Y								ARD_HGMD_Cancer|ME_Heyn
PTPRJ	5795	2	2		1		1														Y														Y								ARD_HPO_Cancer|ME_Heyn
PTPRK	5796	2	2			1	1																					Y								Y							EX_Peters|ME_Horvath
PYHIN1	149628	2	2			1	1																					Y									Y						EX_Peters|ME_Marttila
QSOX1	5768	2	2	1		1			Y																			Y															AGE_Co_Chaperones|EX_Peters
QSOX2	169714	2	2	1		1			Y																			Y															AGE_Co_Chaperones|EX_Peters
RAB11FIP5	26056	2	2			1	1																					Y			Y												EX_Peters|ME_Bell
RAB24	53917	2	2			1	1																					Y									Y						EX_Peters|ME_Marttila
RAB27A	5873	2	2		1	1														Y								Y															ARD_HPO_Ageing|EX_Peters
RAC2	5880	2	2	1			1					Y																											Y				AGE_Longevity|ME_Steegenga
RAD51B	5890	2	2	1			1						Y																						Y								AGE_Longevity_HT|ME_Heyn
RAD51D	5892	2	2	1	1								Y			Y																											AGE_Longevity_HT|ARD_HGMD_Cancer
RAD54B	25788	2	2		1	1															Y							Y															ARD_HPO_Cancer|EX_Peters
RALA	5898	2	2			1	1																					Y									Y						EX_Peters|ME_Marttila
RAMP1	10267	2	2			1	1																				Y															Y	EX_Mercken|ME_Xu
RAN	5901	2	2	1			1							Y																					Y								AGE_Senescence|ME_Heyn
RAP1GAP2	23108	2	2			1	1																					Y							Y								EX_Peters|ME_Heyn
RAP2A	5911	2	2			1	1																					Y									Y						EX_Peters|ME_Marttila
RASA3	22821	2	2			1	1																			Y									Y								EX_Magalhaes|ME_Heyn
RB1CC1	9821	2	2	1	1							Y									Y																						AGE_Longevity|ARD_HPO_Cancer
RBL2	5934	2	2	1		1								Y														Y															AGE_Senescence|EX_Peters
RBM24	221662	2	2			1	1																				Y								Y								EX_Mercken|ME_Heyn
RBM38	55544	2	2	1		1								Y													Y																AGE_Senescence|EX_Mercken
RGCC	28984	2	2			1	1																					Y				Y											EX_Peters|ME_Bocklandt
RGMA	56963	2	2			1	1																				Y								Y								EX_Mercken|ME_Heyn
RHBDF2	79651	2	2		1		1														Y														Y								ARD_HPO_Cancer|ME_Heyn
RHOC	389	2	2			1	1																					Y														Y	EX_Peters|ME_Xu
RIT1	6016	2	2	1	1									Y			Y																										AGE_Senescence|ARD_HGMD_Cardio
RNF144A	9781	2	2			1	1																					Y							Y								EX_Peters|ME_Heyn
RNMT	8731	2	2			1	1																					Y			Y												EX_Peters|ME_Bell
RPL17,RPL17-C18orf32	6139	2	2			1	1																					Y							Y								EX_Peters|ME_Heyn
RPL27A	6157	2	2			1	1																					Y							Y								EX_Peters|ME_Heyn
RPL28	6158	2	2			1	1																					Y							Y								EX_Peters|ME_Heyn
RPL5	6125	2	2	1		1								Y														Y															AGE_Senescence|EX_Peters
RPL8	6132	2	2			1	1																					Y							Y								EX_Peters|ME_Heyn
RPP21	79897	2	2			1	1																					Y						Y									EX_Peters|ME_Hannum
RPS14	6208	2	2		1	1															Y							Y															ARD_HPO_Cancer|EX_Peters
RPS2	6187	2	2			1	1																					Y							Y								EX_Peters|ME_Heyn
RPS6KA2	6196	2	2	1			1								Y																				Y								AGE_mTOR|ME_Heyn
RPSA	3921	2	2			1	1																					Y							Y								EX_Peters|ME_Heyn
RTN1	6252	2	2			1	1																				Y				Y												EX_Mercken|ME_Bell
RUNX1	100506403	2	2			1	1																						Y						Y								EX_Sood|ME_Heyn
RUNX1	101928269	2	2			1	1																						Y						Y								EX_Sood|ME_Heyn
RXRB	6257	2	2	1			1							Y																									Y				AGE_Senescence|ME_Steegenga
RYR3	6263	2	2	1		1							Y														Y																AGE_Longevity_HT|EX_Mercken
S100A6	6277	2	2	1		1								Y												Y																	AGE_Senescence|EX_Magalhaes
SALL2	6297	2	2			1	1																					Y							Y								EX_Peters|ME_Heyn
SALL4	57167	2	2		1		1										Y																		Y								ARD_HGMD_Cardio|ME_Heyn
SAMD4A	23034	2	2			1	1																				Y								Y								EX_Mercken|ME_Heyn
SCNN1A	6337	2	2		1	1											Y												Y														ARD_HGMD_Cardio|EX_Sood
SDCCAG3	10807	2	2			1	1																					Y							Y								EX_Peters|ME_Heyn
SEMA4A	64218	2	2	1			1					Y																									Y						AGE_Longevity|ME_Marttila
SEMA6A	57556	2	2	1			1						Y																											Y			AGE_Longevity_HT|ME_Teschendorff
2017-09-09	10801	2	2			1	1																					Y							Y								EX_Peters|ME_Heyn
SERINC5	256987	2	2			1	1																					Y									Y						EX_Peters|ME_Marttila
SERPINA10	51156	2	2		1		1										Y																		Y								ARD_HGMD_Cardio|ME_Heyn
SERPINB8	5271	2	2			1	1																					Y							Y								EX_Peters|ME_Heyn
SERPINE2	5270	2	2			1	1																					Y									Y						EX_Peters|ME_Marttila
SERPINH1	871	2	2	1		1		Y																			Y																AGE_Chaperones|EX_Mercken
SERTAD2	9792	2	2			1	1																					Y							Y								EX_Peters|ME_Heyn
SET	6418	2	2			1	1																					Y												Y			EX_Peters|ME_Teschendorff
SETBP1	26040	2	2		1	1															Y							Y															ARD_HPO_Cancer|EX_Peters
SFTPD	6441	2	2			1	1																					Y											Y				EX_Peters|ME_Steegenga
SFXN2	118980	2	2			1	1																					Y												Y			EX_Peters|ME_Teschendorff
SGPL1	8879	2	2			1	1																					Y											Y				EX_Peters|ME_Steegenga
SH2D3A	10045	2	2			1	1																					Y												Y			EX_Peters|ME_Teschendorff
SH2D4A	63898	2	2	1			1						Y																											Y			AGE_Longevity_HT|ME_Teschendorff
SH3TC1	54436	2	2	1			1		Y																										Y								AGE_Co_Chaperones|ME_Heyn
SHMT2	6472	2	2			1	1																					Y											Y				EX_Peters|ME_Steegenga
SIAH2	6478	2	2			1	1																					Y							Y								EX_Peters|ME_Heyn
SIN3A	25942	2	2	1		1					Y																		Y														AGE_GenAge_Indirect|EX_Sood
SKAP2	8935	2	2			1	1																						Y										Y				EX_Sood|ME_Steegenga
SKI	6497	2	2		1		1										Y																		Y								ARD_HGMD_Cardio|ME_Heyn
SLC16A12	387700	2	2		1		1											Y													Y												ARD_HGMD_Diabetes|ME_Bell
SLC19A3	80704	2	2			1	1																				Y													Y			EX_Mercken|ME_Teschendorff
SLC22A18	5002	2	2		1		1														Y																	Y					ARD_HPO_Cancer|ME_Rakyan
SLC25A1	6576	2	2			1	1																				Y													Y			EX_Mercken|ME_Teschendorff
SLC25A21	89874	2	2	1			1						Y																										Y				AGE_Longevity_HT|ME_Steegenga
SLC25A4	291	2	2		1	1											Y										Y																ARD_HGMD_Cardio|EX_Mercken
SLC27A3	11000	2	2			1	1																					Y												Y			EX_Peters|ME_Teschendorff
SLC2A1	6513	2	2		1		1										Y																						Y				ARD_HGMD_Cardio|ME_Steegenga
SLC36A2	153201	2	2			1	1																				Y									Y							EX_Mercken|ME_Horvath
SLC7A7	9056	2	2			1	1																					Y							Y								EX_Peters|ME_Heyn
SLC8A3	6547	2	2			1	1																				Y								Y								EX_Mercken|ME_Heyn
SLC8B1	80024	2	2			1	1																					Y							Y								EX_Peters|ME_Heyn
SLC9A3R2	9351	2	2	1			1					Y																								Y							AGE_Longevity|ME_Horvath
SLC9A9	285195	2	2			1	1																					Y											Y				EX_Peters|ME_Steegenga
SLCO3A1	28232	2	2			1	1																					Y								Y							EX_Peters|ME_Horvath
SLFN13	146857	2	2			1	1																					Y							Y								EX_Peters|ME_Heyn
SMAD7	4092	2	2	1		1								Y														Y															AGE_Senescence|EX_Peters
SMARCAD1	56916	2	2			1	1																					Y								Y							EX_Peters|ME_Horvath
SMARCD3	6604	2	2			1	1																					Y											Y				EX_Peters|ME_Steegenga
SMIM14	201895	2	2			1	1																					Y							Y								EX_Peters|ME_Heyn
SNCG	6623	2	2	1		1					Y																Y																AGE_GenAge_Indirect|EX_Mercken
SNX8	29886	2	2		1		1										Y																			Y							ARD_HGMD_Cardio|ME_Horvath
SORT1	6272	2	2			1	1																					Y									Y						EX_Peters|ME_Marttila
SOX2	6657	2	2		1		1														Y																			Y			ARD_HPO_Cancer|ME_Teschendorff
SPAG1	6674	2	2	1	1				Y								Y																										AGE_Co_Chaperones|ARD_HGMD_Cardio
SPARC	6678	2	2			1	1																				Y								Y								EX_Mercken|ME_Heyn
SPOCK2	9806	2	2			1	1																					Y												Y			EX_Peters|ME_Teschendorff
SPRED1	161742	2	2		1		1														Y																Y						ARD_HPO_Cancer|ME_Marttila
SPTBN1	6711	2	2			1	1																					Y									Y						EX_Peters|ME_Marttila
SQSTM1	8878	2	2	1	1						Y										Y																						AGE_GenAge_Indirect|ARD_HPO_Cancer
SSBP4	170463	2	2			1	1																					Y									Y						EX_Peters|ME_Marttila
SSTR3	6753	2	2	1			1				Y																															Y	AGE_GenAge_Indirect|ME_Xu
ST13	6767	2	2	1		1			Y																			Y															AGE_Co_Chaperones|EX_Peters
ST6GALNAC6	30815	2	2			1	1																					Y														Y	EX_Peters|ME_Xu
STAT5A	6776	2	2	1			1				Y																													Y			AGE_GenAge_Indirect|ME_Teschendorff
STIP1	10963	2	2	1		1			Y																			Y															AGE_Co_Chaperones|EX_Peters
STOM	2040	2	2			1	1																					Y							Y								EX_Peters|ME_Heyn
SUOX	6821	2	2		1		1													Y																				Y			ARD_HPO_Ageing|ME_Teschendorff
SVEP1	79987	2	2	1		1						Y															Y																AGE_Longevity|EX_Mercken
T	6862	2	2		1		1									Y																										Y	ARD_HGMD_Cancer|ME_Xu
TADA3	10474	2	2	1		1								Y														Y															AGE_Senescence|EX_Peters
TAF1	6872	2	2	1	1						Y													Y																			AGE_GenAge_Indirect|ARD_HPO_Neuro
TAGLN	6876	2	2	1		1								Y														Y															AGE_Senescence|EX_Peters
TBC1D4	9882	2	2			1	1																					Y							Y								EX_Peters|ME_Heyn
TBCB	1155	2	2			1	1																					Y							Y								EX_Peters|ME_Heyn
TBRG4	9238	2	2			1	1																					Y									Y						EX_Peters|ME_Marttila
TBX1	6899	2	2		1		1										Y																		Y								ARD_HGMD_Cardio|ME_Heyn
TBX2	6909	2	2	1	1									Y			Y																										AGE_Senescence|ARD_HGMD_Cardio
TBXAS1	6916	2	2	1		1							Y															Y															AGE_Longevity_HT|EX_Peters
TCF4	6925	2	2			1	1																					Y									Y						EX_Peters|ME_Marttila
TCTN3	26123	2	2		1	1															Y							Y															ARD_HPO_Cancer|EX_Peters
TENM4	26011	2	2	1			1						Y																						Y								AGE_Longevity_HT|ME_Heyn
TF	7018	2	2		1	1																Y					Y																ARD_HPO_Cardio|EX_Mercken
TFAP2B	7021	2	2		1		1										Y													Y													ARD_HGMD_Cardio|ME_Bacalani
TFDP1	7027	2	2	1			1			Y																														Y			AGE_GenAge|ME_Teschendorff
TG	7038	2	2		1		1														Y														Y								ARD_HPO_Cancer|ME_Heyn
TGFB2	7042	2	2	1	1									Y			Y																										AGE_Senescence|ARD_HGMD_Cardio
TGIF1	7050	2	2		1		1										Y																		Y								ARD_HGMD_Cardio|ME_Heyn
THBD	7056	2	2		1		1										Y																						Y				ARD_HGMD_Cardio|ME_Steegenga
TIGIT	201633	2	2			1	1																					Y							Y								EX_Peters|ME_Heyn
TIPARP	25976	2	2			1	1																					Y								Y							EX_Peters|ME_Horvath
TKT	7086	2	2			1	1																				Y								Y								EX_Mercken|ME_Heyn
TMEM99	147184	2	2			1	1																					Y							Y								EX_Peters|ME_Heyn
TMOD1	7111	2	2			1	1																				Y								Y								EX_Mercken|ME_Heyn
TMTC1	83857	2	2	1		1			Y																			Y															AGE_Co_Chaperones|EX_Peters
TMX3	54495	2	2	1			1		Y																									Y									AGE_Co_Chaperones|ME_Hannum
TMX4	56255	2	2	1		1			Y																			Y															AGE_Co_Chaperones|EX_Peters
TNFAIP8	25816	2	2			1	1																					Y							Y								EX_Peters|ME_Heyn
TNFRSF10C	8794	2	2			1	1																						Y		Y												EX_Sood|ME_Bell
TNFRSF1B	7133	2	2			1	1																					Y							Y								EX_Peters|ME_Heyn
TNFSF13B	10673	2	2			1	1																					Y								Y							EX_Peters|ME_Horvath
TNFSF8	944	2	2	1	1								Y			Y																											AGE_Longevity_HT|ARD_HGMD_Cancer
TNK2	10188	2	2			1	1																						Y											Y			EX_Sood|ME_Teschendorff
TNNC1	7134	2	2		1	1											Y										Y																ARD_HGMD_Cardio|EX_Mercken
TNXB	7148	2	2		1		1															Y											Y										ARD_HPO_Cardio|ME_Florath
TOMM70A	9868	2	2	1		1			Y																			Y															AGE_Co_Chaperones|EX_Peters
TOP1MT	116447	2	2			1	1																					Y												Y			EX_Peters|ME_Teschendorff
TOP2B	7155	2	2	1		1					Y																	Y															AGE_GenAge_Indirect|EX_Peters
TOX	9760	2	2	1		1							Y															Y															AGE_Longevity_HT|EX_Peters
TP53I3	9540	2	2			1	1																					Y											Y				EX_Peters|ME_Steegenga
TPP2	7174	2	2	1		1				Y																		Y															AGE_GenAge|EX_Peters
TPST1	8460	2	2			1	1																					Y							Y								EX_Peters|ME_Heyn
TRAF3IP2	10758	2	2			1	1																					Y									Y						EX_Peters|ME_Marttila
TRAF5	7188	2	2			1	1																					Y							Y								EX_Peters|ME_Heyn
TRAP1	10131	2	2	1		1		Y																				Y															AGE_Chaperones|EX_Peters
TRDN	10345	2	2		1		1										Y																		Y								ARD_HGMD_Cardio|ME_Heyn
TRIM55	84675	2	2		1	1											Y										Y																ARD_HGMD_Cardio|EX_Mercken
TRMT112	51504	2	2			1	1																					Y											Y				EX_Peters|ME_Steegenga
TRPM4	54795	2	2		1		1										Y																		Y								ARD_HGMD_Cardio|ME_Heyn
TTC16	158248	2	2	1		1			Y																			Y															AGE_Co_Chaperones|EX_Peters
TTC19	54902	2	2	1	1				Y															Y																			AGE_Co_Chaperones|ARD_HPO_Neuro
TTC22	55001	2	2	1			1		Y																										Y								AGE_Co_Chaperones|ME_Heyn
TTC27	55622	2	2	1		1			Y																			Y															AGE_Co_Chaperones|EX_Peters
TTC36	143941	2	2	1			1		Y																														Y				AGE_Co_Chaperones|ME_Steegenga
TTC37	9652	2	2	1			1		Y																						Y												AGE_Co_Chaperones|ME_Bell
TTC39B	158219	2	2	1		1			Y																			Y															AGE_Co_Chaperones|EX_Peters
TUBA4A	7277	2	2			1	1																				Y						Y										EX_Mercken|ME_Florath
TUBB4A	10382	2	2		1		1									Y																								Y			ARD_HGMD_Cancer|ME_Teschendorff
TXNDC5	81567	2	2	1		1			Y																			Y															AGE_Co_Chaperones|EX_Peters
TXNRD2	10587	2	2		1		1										Y																						Y				ARD_HGMD_Cardio|ME_Steegenga
U2AF2	11338	2	2			1	1																						Y						Y								EX_Sood|ME_Heyn
UBA52	7311	2	2			1	1																					Y			Y												EX_Peters|ME_Bell
UBE2D2	7322	2	2			1	1																					Y						Y									EX_Peters|ME_Hannum
UBE2H	7328	2	2	1			1						Y																										Y				AGE_Longevity_HT|ME_Steegenga
UBXN1	51035	2	2			1	1																					Y											Y				EX_Peters|ME_Steegenga
UCHL1	7345	2	2	1	1						Y													Y																			AGE_GenAge_Indirect|ARD_HPO_Neuro
UNC5C	8633	2	2		1		1									Y																			Y								ARD_HGMD_Cancer|ME_Heyn
UPP1	7378	2	2			1	1																					Y							Y								EX_Peters|ME_Heyn
URI1	8725	2	2	1		1		Y																				Y															AGE_Chaperones|EX_Peters
USF1	7391	2	2			1	1																					Y											Y				EX_Peters|ME_Steegenga
USP44	84101	2	2		1	1											Y											Y															ARD_HGMD_Cardio|EX_Peters
UXT	8409	2	2	1		1		Y																				Y															AGE_Chaperones|EX_Peters
VASH1	22846	2	2	1			1						Y																		Y												AGE_Longevity_HT|ME_Bell
VCAN	1462	2	2			1	1																					Y							Y								EX_Peters|ME_Heyn
VCL	7414	2	2		1	1											Y											Y															ARD_HGMD_Cardio|EX_Peters
VIPR1	7433	2	2			1	1																					Y			Y												EX_Peters|ME_Bell
VWF	7450	2	2			1	1																			Y														Y			EX_Magalhaes|ME_Teschendorff
WBP1L	54838	2	2			1	1																					Y							Y								EX_Peters|ME_Heyn
WDFY2	115825	2	2			1	1																					Y									Y						EX_Peters|ME_Marttila
WDR1	9948	2	2			1	1																					Y							Y								EX_Peters|ME_Heyn
WDR45	11152	2	2		1		1																	Y															Y				ARD_HPO_Neuro|ME_Steegenga
WWOX	51741	2	2	1	1								Y								Y																						AGE_Longevity_HT|ARD_HPO_Cancer
XIRP1	165904	2	2			1	1																				Y									Y							EX_Mercken|ME_Horvath
YPEL1	29799	2	2			1	1																					Y								Y							EX_Peters|ME_Horvath
YTHDF1	54915	2	2			1	1																					Y												Y			EX_Peters|ME_Teschendorff
YWHAG	7532	2	2	1			1					Y																									Y						AGE_Longevity|ME_Marttila
ZBP1	81030	2	2			1	1																					Y							Y								EX_Peters|ME_Heyn
ZBTB7A	51341	2	2	1			1							Y																									Y				AGE_Senescence|ME_Steegenga
ZFAND1	79752	2	2			1	1																					Y						Y									EX_Peters|ME_Hannum
ZFPM2	23414	2	2		1		1										Y																		Y								ARD_HGMD_Cardio|ME_Heyn
ZIC3	7547	2	2		1		1										Y																							Y			ARD_HGMD_Cardio|ME_Teschendorff
ZNF101	94039	2	2			1	1																					Y							Y								EX_Peters|ME_Heyn
ZNF135	7694	2	2			1	1																					Y			Y												EX_Peters|ME_Bell
ZNF385A	25946	2	2			1	1																					Y							Y								EX_Peters|ME_Heyn
ZNF671	79891	2	2			1	1																					Y				Y											EX_Peters|ME_Bocklandt
ZNF800	168850	2	2			1	1																					Y												Y			EX_Peters|ME_Teschendorff
ZNF827	152485	2	2			1	1																					Y							Y								EX_Peters|ME_Heyn
ZSCAN18	65982	2	2			1	1																					Y									Y						EX_Peters|ME_Marttila
--	791122	1	2		2																Y	Y																					ARD_HPO_Cancer|ARD_HPO_Cardio
--	285759	1	2				2																																	Y		Y	ME_Teschendorff|ME_Xu
--	791087	1	2		2																	Y			Y																		ARD_HPO_Cardio|ARD_HPO_Stroke
--	401459	1	2				2																																		Y	Y	ME_Weidner|ME_Xu
--	284837	1	2				2																																	Y		Y	ME_Teschendorff|ME_Xu
--	9865	1	2				2																												Y				Y				ME_Heyn|ME_Steegenga
--	400696	1	2				2																												Y							Y	ME_Heyn|ME_Xu
--	100129550	1	2				2																												Y		Y						ME_Heyn|ME_Marttila
A1BG	1	1	2				2																												Y	Y							ME_Heyn|ME_Horvath
ABCA2	20	1	2				2																																	Y	Y		ME_Teschendorff|ME_Weidner
ABCB11	8647	1	2		2															Y	Y																						ARD_HPO_Ageing|ARD_HPO_Cancer
ABCC9	10060	1	2		2												Y					Y																					ARD_HGMD_Cardio|ARD_HPO_Cardio
ACAD9	28976	1	2		2																	Y			Y																		ARD_HPO_Cardio|ARD_HPO_Stroke
ACAP2	23527	1	2				2																												Y	Y							ME_Heyn|ME_Horvath
ACBD4	79777	1	2				2																												Y				Y				ME_Heyn|ME_Steegenga
ACOX2	8309	1	2				2																																	Y		Y	ME_Teschendorff|ME_Xu
ACSS3	79611	1	2				2																										Y	Y									ME_Florath|ME_Hannum
ACVR1	90	1	2				2																																	Y		Y	ME_Teschendorff|ME_Xu
ACVRL1	94	1	2		2												Y								Y																		ARD_HGMD_Cardio|ARD_HPO_Stroke
ADAMTS14	140766	1	2				2																												Y							Y	ME_Heyn|ME_Xu
ADSL	158	1	2			2																					Y	Y															EX_Mercken|EX_Peters
AFF1	4299	1	2				2																												Y	Y							ME_Heyn|ME_Horvath
AGA	175	1	2				2																																	Y		Y	ME_Teschendorff|ME_Xu
AGR2	10551	1	2	2					Y					Y																													AGE_Co_Chaperones|AGE_Senescence
AKAP12	9590	1	2				2																								Y				Y								ME_Bell|ME_Heyn
AKT1S1	84335	1	2	2								Y			Y																												AGE_Longevity|AGE_mTOR
ALDH1A2	101928635	1	2				2																								Y									Y			ME_Bell|ME_Teschendorff
ALOX5	240	1	2				2																														Y			Y			ME_Marttila|ME_Teschendorff
ANG	283	1	2			2																					Y	Y															EX_Mercken|EX_Peters
ANKRD33B	651746	1	2				2																												Y				Y				ME_Heyn|ME_Steegenga
ANKRD34C	390616	1	2				2																										Y	Y									ME_Florath|ME_Hannum
ANPEP	290	1	2				2																												Y				Y				ME_Heyn|ME_Steegenga
ANXA1	301	1	2			2																					Y	Y															EX_Mercken|EX_Peters
ANXA2	302	1	2			2																					Y	Y															EX_Mercken|EX_Peters
APC	324	1	2		2											Y					Y																						ARD_HGMD_Cancer|ARD_HPO_Cancer
APOC3	345	1	2	2							Y	Y																															AGE_GenAge_Indirect|AGE_Longevity
APOL1	8542	1	2				2																										Y	Y									ME_Florath|ME_Hannum
ARAP3	64411	1	2				2																									Y										Y	ME_Bocklandt|ME_Xu
ARHGDIG	398	1	2				2																								Y											Y	ME_Bell|ME_Xu
ARHGEF2	9181	1	2				2																										Y		Y								ME_Florath|ME_Heyn
ARHGEF25	115557	1	2				2																													Y				Y			ME_Horvath|ME_Teschendorff
ARHGEF3	50650	1	2				2																												Y				Y				ME_Heyn|ME_Steegenga
ARHGEF33	100271715	1	2				2																										Y	Y									ME_Florath|ME_Hannum
ASAP2	8853	1	2				2																												Y				Y				ME_Heyn|ME_Steegenga
ATP11A	23250	1	2				2																												Y				Y				ME_Heyn|ME_Steegenga
ATP2A1	487	1	2			2																					Y		Y														EX_Mercken|EX_Sood
ATP5G1	516	1	2			2																					Y	Y															EX_Mercken|EX_Peters
ATP7A	538	1	2		2															Y	Y																						ARD_HPO_Ageing|ARD_HPO_Cancer
AXIN1	8312	1	2		2											Y					Y																						ARD_HGMD_Cancer|ARD_HPO_Cancer
BARHL2	343472	1	2				2																								Y	Y											ME_Bell|ME_Bocklandt
BAZ2B	29994	1	2				2																														Y		Y				ME_Marttila|ME_Steegenga
BIN1	274	1	2			2																					Y	Y															EX_Mercken|EX_Peters
BMI1,COMMD3-BMI1	648	1	2	2							Y			Y																													AGE_GenAge_Indirect|AGE_Senescence
BRIP1	83990	1	2		2											Y					Y																						ARD_HGMD_Cancer|ARD_HPO_Cancer
BTBD2	55643	1	2				2																																	Y	Y		ME_Teschendorff|ME_Weidner
BTBD3	22903	1	2				2																														Y					Y	ME_Marttila|ME_Xu
BTG4	54766	1	2				2																								Y											Y	ME_Bell|ME_Xu
C10orf99	387695	1	2				2																													Y						Y	ME_Horvath|ME_Xu
C11orf68	83638	1	2				2																									Y				Y							ME_Bocklandt|ME_Horvath
C13orf35	400165	1	2				2																															Y	Y				ME_Rakyan|ME_Steegenga
C1RL	51279	1	2				2																										Y		Y								ME_Florath|ME_Heyn
C1orf106	55765	1	2				2																												Y							Y	ME_Heyn|ME_Xu
C1orf229	388759	1	2				2																								Y									Y			ME_Bell|ME_Teschendorff
C8orf34	116328	1	2				2																												Y				Y				ME_Heyn|ME_Steegenga
C9orf72	203228	1	2		2														Y					Y																			ARD_HGMD_Neuro|ARD_HPO_Neuro
CACNA2D3	55799	1	2				2																												Y		Y						ME_Heyn|ME_Marttila
CACNB2	783	1	2		2												Y					Y																					ARD_HGMD_Cardio|ARD_HPO_Cardio
CADPS	8618	1	2				2																								Y									Y			ME_Bell|ME_Teschendorff
CALM1,CALM2,CALM3	801	1	2		2												Y			Y																							ARD_HGMD_Cardio|ARD_HPO_Ageing
CAPRIN2	65981	1	2				2																											Y						Y			ME_Hannum|ME_Teschendorff
CBL	867	1	2		2											Y					Y																						ARD_HGMD_Cancer|ARD_HPO_Cancer
CBX2	84733	1	2				2																																	Y		Y	ME_Teschendorff|ME_Xu
CCDC106	29903	1	2				2																												Y		Y						ME_Heyn|ME_Marttila
CCDC62	84660	1	2				2																												Y					Y			ME_Heyn|ME_Teschendorff
CCK	885	1	2				2																																Y			Y	ME_Steegenga|ME_Xu
CCL2	6347	1	2				2																												Y					Y			ME_Heyn|ME_Teschendorff
CCM2	83605	1	2		2											Y									Y																		ARD_HGMD_Cancer|ARD_HPO_Stroke
CD247	919	1	2				2																												Y					Y			ME_Heyn|ME_Teschendorff
CD83	9308	1	2				2																																	Y		Y	ME_Teschendorff|ME_Xu
CDC42	998	1	2	2						Y				Y																													AGE_GenAge|AGE_Senescence
CDC42EP4	23580	1	2			2																						Y	Y														EX_Peters|EX_Sood
CDC73	79577	1	2		2											Y					Y																						ARD_HGMD_Cancer|ARD_HPO_Cancer
CDH13	1012	1	2				2																												Y							Y	ME_Heyn|ME_Xu
CDH2	1000	1	2				2																																Y			Y	ME_Steegenga|ME_Xu
CDH22	64405	1	2				2																								Y							Y					ME_Bell|ME_Rakyan
CDK1	983	1	2	2							Y			Y																													AGE_GenAge_Indirect|AGE_Senescence
CDK2AP1	8099	1	2				2																												Y				Y				ME_Heyn|ME_Steegenga
CEBPB	1051	1	2	2						Y				Y																													AGE_GenAge|AGE_Senescence
CECR1	51816	1	2		2												Y								Y																		ARD_HGMD_Cardio|ARD_HPO_Stroke
CEP19	84984	1	2		2																	Y	Y																				ARD_HPO_Cardio|ARD_HPO_Diabetes
CETP	1071	1	2	2						Y		Y																															AGE_GenAge|AGE_Longevity
CHCHD4	131474	1	2				2																								Y				Y								ME_Bell|ME_Heyn
CHML	1122	1	2				2																																	Y		Y	ME_Teschendorff|ME_Xu
CHMP4C	92421	1	2				2																											Y	Y								ME_Hannum|ME_Heyn
CHRNA3	1136	1	2				2																												Y					Y			ME_Heyn|ME_Teschendorff
CHSY1	22856	1	2				2																												Y		Y						ME_Heyn|ME_Marttila
CIITA	4261	1	2				2																												Y							Y	ME_Heyn|ME_Xu
CISH	1154	1	2				2																														Y		Y				ME_Marttila|ME_Steegenga
CLCN2	1181	1	2				2																													Y				Y			ME_Horvath|ME_Teschendorff
CLCN6	1185	1	2				2																																		Y	Y	ME_Weidner|ME_Xu
CLIP2	7461	1	2				2																												Y					Y			ME_Heyn|ME_Teschendorff
CLTB	1212	1	2				2																																	Y		Y	ME_Teschendorff|ME_Xu
CLVS1	157807	1	2				2																								Y											Y	ME_Bell|ME_Xu
CMTM4	146223	1	2				2																														Y		Y				ME_Marttila|ME_Steegenga
CMTM5	116173	1	2				2																																	Y		Y	ME_Teschendorff|ME_Xu
CNTNAP2	26047	1	2				2																												Y							Y	ME_Heyn|ME_Xu
COL18A1	80781	1	2		2												Y				Y																						ARD_HGMD_Cardio|ARD_HPO_Cancer
COL23A1	91522	1	2				2																												Y				Y				ME_Heyn|ME_Steegenga
COL2A1	1280	1	2		2												Y			Y																							ARD_HGMD_Cardio|ARD_HPO_Ageing
COL9A2	1298	1	2				2																								Y						Y						ME_Bell|ME_Marttila
COLEC12	81035	1	2				2																								Y								Y				ME_Bell|ME_Steegenga
CORO7	79585	1	2				2																																	Y		Y	ME_Teschendorff|ME_Xu
COX19	90639	1	2				2																												Y				Y				ME_Heyn|ME_Steegenga
CP	1356	1	2		2													Y				Y																					ARD_HGMD_Diabetes|ARD_HPO_Cardio
CPEB3	22849	1	2			2																					Y	Y															EX_Mercken|EX_Peters
CPXCR1	53336	1	2				2																																	Y		Y	ME_Teschendorff|ME_Xu
CRAMP1L	57585	1	2				2																												Y	Y							ME_Heyn|ME_Horvath
CREB5	401317	1	2				2																												Y		Y						ME_Heyn|ME_Marttila
CRMP1	1400	1	2				2																								Y											Y	ME_Bell|ME_Xu
CSMD2	114784	1	2				2																												Y							Y	ME_Heyn|ME_Xu
CUL5	8065	1	2				2																																	Y		Y	ME_Teschendorff|ME_Xu
CUX1	1523	1	2				2																												Y				Y				ME_Heyn|ME_Steegenga
CXCL5	6374	1	2				2																																	Y		Y	ME_Teschendorff|ME_Xu
CYB5A	1528	1	2			2																					Y	Y															EX_Mercken|EX_Peters
CYB5R2	51700	1	2				2																								Y											Y	ME_Bell|ME_Xu
CYP2J2	1573	1	2			2																					Y	Y															EX_Mercken|EX_Peters
CYYR1	116159	1	2				2																																Y			Y	ME_Steegenga|ME_Xu
DAB2	1601	1	2				2																												Y		Y						ME_Heyn|ME_Marttila
DCLRE1C	64421	1	2		2											Y					Y																						ARD_HGMD_Cancer|ARD_HPO_Cancer
DDX19B	11269	1	2				2																																	Y		Y	ME_Teschendorff|ME_Xu
DFNB31	25861	1	2				2																																Y			Y	ME_Steegenga|ME_Xu
DGKI	9162	1	2				2																								Y					Y							ME_Bell|ME_Horvath
DHRS4L2	317749	1	2				2																																	Y		Y	ME_Teschendorff|ME_Xu
DHX37	57647	1	2				2																																	Y		Y	ME_Teschendorff|ME_Xu
DICER1	23405	1	2		2											Y					Y																						ARD_HGMD_Cancer|ARD_HPO_Cancer
DIO3	1735	1	2				2																								Y											Y	ME_Bell|ME_Xu
DIP2C	22982	1	2				2																												Y					Y			ME_Heyn|ME_Teschendorff
DLC1	10395	1	2		2												Y				Y																						ARD_HGMD_Cardio|ARD_HPO_Cancer
DMD	1756	1	2		2												Y					Y																					ARD_HGMD_Cardio|ARD_HPO_Cardio
DMTN	2039	1	2				2																																	Y		Y	ME_Teschendorff|ME_Xu
DNAJC2	27000	1	2	2					Y					Y																													AGE_Co_Chaperones|AGE_Senescence
DNASE2	1777	1	2				2																												Y	Y							ME_Heyn|ME_Horvath
DNER	92737	1	2				2																										Y	Y									ME_Florath|ME_Hannum
DNM3	26052	1	2				2																																	Y		Y	ME_Teschendorff|ME_Xu
DNTT	1791	1	2				2																											Y						Y			ME_Hannum|ME_Teschendorff
DOCK1	1793	1	2				2																												Y				Y				ME_Heyn|ME_Steegenga
DOLK	22845	1	2		2												Y			Y																							ARD_HGMD_Cardio|ARD_HPO_Ageing
DPYSL3	1809	1	2				2																												Y					Y			ME_Heyn|ME_Teschendorff
DST	667	1	2				2																												Y	Y							ME_Heyn|ME_Horvath
DYRK1B	9149	1	2		2													Y							Y																		ARD_HGMD_Diabetes|ARD_HPO_Stroke
E2F1	1869	1	2	2						Y				Y																													AGE_GenAge|AGE_Senescence
EBF1	1879	1	2			2																					Y	Y															EX_Mercken|EX_Peters
EDNRB	1910	1	2				2																								Y											Y	ME_Bell|ME_Xu
EEF1A1	1915	1	2	2						Y				Y																													AGE_GenAge|AGE_Senescence
EGR1	1958	1	2	2							Y			Y																													AGE_GenAge_Indirect|AGE_Senescence
EIF1	10209	1	2				2																							Y			Y										ME_Bacalani|ME_Florath
EIF3H	8667	1	2			2																						Y	Y														EX_Peters|EX_Sood
EIF4EBP1	1978	1	2	2								Y			Y																												AGE_Longevity|AGE_mTOR
ELOF1	84337	1	2				2																																	Y		Y	ME_Teschendorff|ME_Xu
ELOVL2-AS1	100506409	1	2				2																										Y	Y									ME_Florath|ME_Hannum
EMILIN3	90187	1	2				2																								Y											Y	ME_Bell|ME_Xu
EML1	2009	1	2				2																												Y							Y	ME_Heyn|ME_Xu
EMP2	2013	1	2				2																																	Y		Y	ME_Teschendorff|ME_Xu
ENO2	2026	1	2				2																										Y						Y				ME_Florath|ME_Steegenga
EPCAM	4072	1	2		2											Y					Y																						ARD_HGMD_Cancer|ARD_HPO_Cancer
EPHA2	1969	1	2				2																												Y				Y				ME_Heyn|ME_Steegenga
EPHA8	2046	1	2				2																								Y											Y	ME_Bell|ME_Xu
ERBB4	2066	1	2				2																																Y			Y	ME_Steegenga|ME_Xu
ERG	2078	1	2				2																												Y	Y							ME_Heyn|ME_Horvath
ESCO2	157570	1	2		2															Y	Y																						ARD_HPO_Ageing|ARD_HPO_Cancer
ESRP2	102466194	1	2				2																																	Y	Y		ME_Teschendorff|ME_Weidner
EVA1C	59271	1	2				2																													Y				Y			ME_Horvath|ME_Teschendorff
EXT2	2132	1	2		2											Y					Y																						ARD_HGMD_Cancer|ARD_HPO_Cancer
FAM124B	79843	1	2				2																												Y					Y			ME_Heyn|ME_Teschendorff
FAM163A	148753	1	2				2																												Y							Y	ME_Heyn|ME_Xu
FAM196A	642938	1	2				2																												Y				Y				ME_Heyn|ME_Steegenga
FAM213A	84293	1	2			2																					Y	Y															EX_Mercken|EX_Peters
FAM46B	115572	1	2				2																																	Y	Y		ME_Teschendorff|ME_Weidner
FAM49A	81553	1	2				2																																Y			Y	ME_Steegenga|ME_Xu
FAM84A	151354	1	2				2																								Y							Y					ME_Bell|ME_Rakyan
FANCC	2176	1	2		2											Y					Y																						ARD_HGMD_Cancer|ARD_HPO_Cancer
FANCE	2178	1	2		2											Y					Y																						ARD_HGMD_Cancer|ARD_HPO_Cancer
FAT1	2195	1	2				2																								Y								Y				ME_Bell|ME_Steegenga
FBN1	2200	1	2		2												Y					Y																					ARD_HGMD_Cardio|ARD_HPO_Cardio
FCGR2B	2213	1	2			2																				Y		Y															EX_Magalhaes|EX_Peters
FGF1	2246	1	2				2																																	Y		Y	ME_Teschendorff|ME_Xu
FGF18	8817	1	2				2																												Y	Y							ME_Heyn|ME_Horvath
FGFR1	2260	1	2	2							Y		Y																														AGE_GenAge_Indirect|AGE_Longevity_HT
FH	2271	1	2		2											Y					Y																						ARD_HGMD_Cancer|ARD_HPO_Cancer
FIBP	9158	1	2				2																																	Y		Y	ME_Teschendorff|ME_Xu
FLCN	201163	1	2		2											Y					Y																						ARD_HGMD_Cancer|ARD_HPO_Cancer
FOXC2	2303	1	2		2												Y				Y																						ARD_HGMD_Cardio|ARD_HPO_Cancer
FOXD4L2,FOXD4L4	349334	1	2				2																																	Y		Y	ME_Teschendorff|ME_Xu
FOXM1	2305	1	2	2							Y			Y																													AGE_GenAge_Indirect|AGE_Senescence
FOXO3	2309	1	2	2						Y		Y																															AGE_GenAge|AGE_Longevity
FOXP1	27086	1	2				2																												Y		Y						ME_Heyn|ME_Marttila
FPGT-TNNI3K,TNNI3K	51086	1	2		2												Y					Y																					ARD_HGMD_Cardio|ARD_HPO_Cardio
FSD1	79187	1	2				2																															Y				Y	ME_Rakyan|ME_Xu
FSTL1	11167	1	2				2																								Y									Y			ME_Bell|ME_Teschendorff
FXR1	8087	1	2			2																					Y	Y															EX_Mercken|EX_Peters
FYN	2534	1	2				2																												Y		Y						ME_Heyn|ME_Marttila
FZD1	8321	1	2				2																								Y											Y	ME_Bell|ME_Xu
FZD2	2535	1	2				2																								Y											Y	ME_Bell|ME_Xu
FZD8	8325	1	2				2																								Y											Y	ME_Bell|ME_Xu
GALNT5	11227	1	2				2																												Y			Y					ME_Heyn|ME_Rakyan
GALR1	2587	1	2				2																								Y					Y							ME_Bell|ME_Horvath
GAMT	2593	1	2			2																					Y	Y															EX_Mercken|EX_Peters
GATA1	2623	1	2		2																Y			Y																			ARD_HPO_Cancer|ARD_HPO_Neuro
GATA2	2624	1	2		2											Y					Y																						ARD_HGMD_Cancer|ARD_HPO_Cancer
GATA6	2627	1	2		2												Y	Y																									ARD_HGMD_Cardio|ARD_HGMD_Diabetes
GATAD1	57798	1	2		2												Y					Y																					ARD_HGMD_Cardio|ARD_HPO_Cardio
GDA	9615	1	2				2																								Y									Y			ME_Bell|ME_Teschendorff
GFOD1	54438	1	2				2																												Y					Y			ME_Heyn|ME_Teschendorff
GGT1,GGT2,GGTLC3	728441	1	2				2																												Y					Y			ME_Heyn|ME_Teschendorff
GGT1,GGTLC1	92086	1	2				2																												Y					Y			ME_Heyn|ME_Teschendorff
GGT1,GGTLC2	91227	1	2				2																												Y					Y			ME_Heyn|ME_Teschendorff
GHRHR	2692	1	2	2							Y	Y																															AGE_GenAge_Indirect|AGE_Longevity
GJA5	2702	1	2		2												Y					Y																					ARD_HGMD_Cardio|ARD_HPO_Cardio
GJD4	219770	1	2				2																													Y						Y	ME_Horvath|ME_Xu
GLI2	2736	1	2				2																												Y	Y							ME_Heyn|ME_Horvath
GNA14	9630	1	2				2																								Y											Y	ME_Bell|ME_Xu
GNAQ	2776	1	2		2												Y				Y																						ARD_HGMD_Cardio|ARD_HPO_Cancer
GNS	2799	1	2			2																				Y		Y															EX_Magalhaes|EX_Peters
GPR125	166647	1	2				2																								Y											Y	ME_Bell|ME_Xu
GPR158	57512	1	2				2																										Y		Y								ME_Florath|ME_Heyn
GPX3	2878	1	2				2																								Y											Y	ME_Bell|ME_Xu
GRB14	2888	1	2				2																								Y									Y			ME_Bell|ME_Teschendorff
GRM6	2916	1	2				2																								Y											Y	ME_Bell|ME_Xu
GSK3B	2932	1	2	2							Y			Y																													AGE_GenAge_Indirect|AGE_Senescence
GSR	2936	1	2	2							Y	Y																															AGE_GenAge_Indirect|AGE_Longevity
GUCY1A3	2982	1	2		2												Y								Y																		ARD_HGMD_Cardio|ARD_HPO_Stroke
GYG1	2992	1	2			2																					Y	Y															EX_Mercken|EX_Peters
H2AFY	9555	1	2				2																												Y		Y						ME_Heyn|ME_Marttila
HADHA	3030	1	2		2															Y		Y																					ARD_HPO_Ageing|ARD_HPO_Cardio
HADHB	3032	1	2		2												Y					Y																					ARD_HGMD_Cardio|ARD_HPO_Cardio
HCN1	348980	1	2				2																								Y											Y	ME_Bell|ME_Xu
HELLS	3070	1	2	2						Y				Y																													AGE_GenAge|AGE_Senescence
HELZ2	85441	1	2				2																																	Y		Y	ME_Teschendorff|ME_Xu
HIPK2	28996	1	2				2																												Y				Y				ME_Heyn|ME_Steegenga
HIST1H3A,HIST1H3B,HIST1H3C,HIST1H3D,HIST1H3E,HIST1H3F,HIST1H3G,HIST1H3H,HIST1H3I,HIST1H3J	8357	1	2			2																						Y	Y														EX_Peters|EX_Sood
HK1	3098	1	2				2																														Y		Y				ME_Marttila|ME_Steegenga
HM13	81502	1	2				2																										Y		Y								ME_Florath|ME_Heyn
HMGA1	3159	1	2		2													Y					Y																				ARD_HGMD_Diabetes|ARD_HPO_Diabetes
HNF4A	3172	1	2		2													Y					Y																				ARD_HGMD_Diabetes|ARD_HPO_Diabetes
HOXA10-AS,HOXA9,MIR196B	442920	1	2				2																								Y							Y					ME_Bell|ME_Rakyan
HOXB3	3213	1	2				2																												Y					Y			ME_Heyn|ME_Teschendorff
HOXB4	3214	1	2				2																									Y				Y							ME_Bocklandt|ME_Horvath
HOXD11	3237	1	2				2																								Y											Y	ME_Bell|ME_Xu
HOXD12	3238	1	2				2																															Y				Y	ME_Rakyan|ME_Xu
HPSE	10855	1	2				2																											Y					Y				ME_Hannum|ME_Steegenga
HR	55806	1	2				2																								Y					Y							ME_Bell|ME_Horvath
HRH3	11255	1	2				2																																	Y		Y	ME_Teschendorff|ME_Xu
HS6ST3	266722	1	2				2																								Y									Y			ME_Bell|ME_Teschendorff
HSPA14	51182	1	2	2				Y				Y																															AGE_Chaperones|AGE_Longevity
HSPA1L	3305	1	2	2				Y				Y																															AGE_Chaperones|AGE_Longevity
HSPA5	3309	1	2	2				Y						Y																													AGE_Chaperones|AGE_Senescence
HTR2A	3356	1	2				2																																	Y		Y	ME_Teschendorff|ME_Xu
HYOU1	10525	1	2	2				Y						Y																													AGE_Chaperones|AGE_Senescence
ID4	3400	1	2				2																								Y											Y	ME_Bell|ME_Xu
IDUA	3425	1	2		2																	Y		Y																			ARD_HPO_Cardio|ARD_HPO_Neuro
IGJ	3512	1	2			2																				Y		Y															EX_Magalhaes|EX_Peters
IGSF21	84966	1	2				2																								Y							Y					ME_Bell|ME_Rakyan
IGSF9B	22997	1	2				2																											Y	Y								ME_Hannum|ME_Heyn
IKBKB	3551	1	2	2						Y					Y																												AGE_GenAge|AGE_mTOR
IKBKG	8517	1	2		2																Y	Y																					ARD_HPO_Cancer|ARD_HPO_Cardio
IL12RB1	3594	1	2			2																						Y	Y														EX_Peters|EX_Sood
IL17RC	84818	1	2				2																																	Y		Y	ME_Teschendorff|ME_Xu
IL1B	3553	1	2				2																																	Y		Y	ME_Teschendorff|ME_Xu
IL32	9235	1	2				2																												Y				Y				ME_Heyn|ME_Steegenga
IMPA1	3612	1	2				2																																	Y		Y	ME_Teschendorff|ME_Xu
INA	9118	1	2				2																								Y											Y	ME_Bell|ME_Xu
INPP4B	8821	1	2				2																												Y				Y				ME_Heyn|ME_Steegenga
INPP5J	27124	1	2				2																																	Y		Y	ME_Teschendorff|ME_Xu
INS-IGF2	723961	1	2				2																												Y				Y				ME_Heyn|ME_Steegenga
INSM2	84684	1	2				2																								Y							Y					ME_Bell|ME_Rakyan
INTS1	26173	1	2				2																																	Y		Y	ME_Teschendorff|ME_Xu
IRX4	50805	1	2				2																								Y											Y	ME_Bell|ME_Xu
ISL2	64843	1	2				2																												Y				Y				ME_Heyn|ME_Steegenga
KAT6B	23522	1	2		2												Y				Y																						ARD_HGMD_Cardio|ARD_HPO_Cancer
KAZALD1	81621	1	2				2																												Y					Y			ME_Heyn|ME_Teschendorff
KCNAB1	7881	1	2				2																								Y				Y								ME_Bell|ME_Heyn
KCNAB3	9196	1	2				2																												Y						Y		ME_Heyn|ME_Weidner
KCNC1	3746	1	2				2																									Y										Y	ME_Bocklandt|ME_Xu
KCNE2	9992	1	2		2												Y					Y																					ARD_HGMD_Cardio|ARD_HPO_Cardio
KCNH8	131096	1	2				2																								Y									Y			ME_Bell|ME_Teschendorff
KCNJ11	3767	1	2		2												Y	Y																									ARD_HGMD_Cardio|ARD_HGMD_Diabetes
KCNJ2	3759	1	2		2												Y					Y																					ARD_HGMD_Cardio|ARD_HPO_Cardio
KCNJ5	3762	1	2		2												Y					Y																					ARD_HGMD_Cardio|ARD_HPO_Cardio
KCNQ4	9132	1	2				2																																	Y		Y	ME_Teschendorff|ME_Xu
KCNS1	3787	1	2				2																																	Y		Y	ME_Teschendorff|ME_Xu
KHDRBS2	202559	1	2				2																													Y						Y	ME_Horvath|ME_Xu
KLHDC4	54758	1	2				2																												Y		Y						ME_Heyn|ME_Marttila
KPNA1	3836	1	2				2																													Y						Y	ME_Horvath|ME_Xu
KRT17	3872	1	2		2													Y			Y																						ARD_HGMD_Diabetes|ARD_HPO_Cancer
KRT7	3855	1	2				2																												Y							Y	ME_Heyn|ME_Xu
LAIR1	3903	1	2				2																												Y				Y				ME_Heyn|ME_Steegenga
LAPTM4B	55353	1	2			2																					Y	Y															EX_Mercken|EX_Peters
LGALS3BP	3959	1	2			2																					Y	Y															EX_Mercken|EX_Peters
LHCGR	3973	1	2				2																								Y					Y							ME_Bell|ME_Horvath
LHPP	64077	1	2				2																												Y		Y						ME_Heyn|ME_Marttila
LHX2	9355	1	2				2																								Y											Y	ME_Bell|ME_Xu
LIG4	3981	1	2		2																Y		Y																				ARD_HPO_Cancer|ARD_HPO_Diabetes
LIMCH1	22998	1	2				2																								Y											Y	ME_Bell|ME_Xu
LIMD1	8994	1	2				2																										Y							Y			ME_Florath|ME_Teschendorff
LINC01006	100506380	1	2				2																										Y	Y									ME_Florath|ME_Hannum
LINC01006	129790	1	2				2																										Y	Y									ME_Florath|ME_Hannum
LINC01011	401232	1	2				2																												Y							Y	ME_Heyn|ME_Xu
LMNB1	4001	1	2	2							Y			Y																													AGE_GenAge_Indirect|AGE_Senescence
LMO2	4005	1	2				2																												Y		Y						ME_Heyn|ME_Marttila
LPA	4018	1	2		2												Y					Y																					ARD_HGMD_Cardio|ARD_HPO_Cardio
LPAR1	1902	1	2				2																								Y						Y						ME_Bell|ME_Marttila
LPIN1	23175	1	2				2																												Y		Y						ME_Heyn|ME_Marttila
LPXN	9404	1	2				2																																		Y	Y	ME_Weidner|ME_Xu
LRRC1	55227	1	2				2																												Y		Y						ME_Heyn|ME_Marttila
LRRC14	9684	1	2				2																												Y				Y				ME_Heyn|ME_Steegenga
LRRC23	10233	1	2				2																										Y						Y				ME_Florath|ME_Steegenga
LRRC24	441381	1	2				2																												Y				Y				ME_Heyn|ME_Steegenga
LRRK2	120892	1	2		2											Y			Y																								ARD_HGMD_Cancer|ARD_HGMD_Neuro
LTB4R	1241	1	2				2																																Y	Y			ME_Steegenga|ME_Teschendorff
LTB4R2	56413	1	2				2																																Y	Y			ME_Steegenga|ME_Teschendorff
LTBR	4055	1	2				2																									Y								Y			ME_Bocklandt|ME_Teschendorff
LTC4S	4056	1	2		2												Y			Y																							ARD_HGMD_Cardio|ARD_HPO_Ageing
LTK	4058	1	2				2																													Y		Y					ME_Horvath|ME_Rakyan
LUZP1	7798	1	2				2																														Y		Y				ME_Marttila|ME_Steegenga
LYPD1	116372	1	2				2																												Y				Y				ME_Heyn|ME_Steegenga
MAATS1	89876	1	2				2																								Y				Y								ME_Bell|ME_Heyn
MACROD2	140733	1	2				2																								Y							Y					ME_Bell|ME_Rakyan
MAML3	55534	1	2				2																												Y		Y						ME_Heyn|ME_Marttila
MAP1B	4131	1	2				2																															Y				Y	ME_Rakyan|ME_Xu
MAPK11	5600	1	2				2																								Y											Y	ME_Bell|ME_Xu
MAPK8	5599	1	2	2						Y				Y																													AGE_GenAge|AGE_Senescence
MAPKAPK3	7867	1	2			2																					Y	Y															EX_Mercken|EX_Peters
MATN2	4147	1	2			2																					Y	Y															EX_Mercken|EX_Peters
MBP	4155	1	2				2																												Y				Y				ME_Heyn|ME_Steegenga
MCHR2	84539	1	2				2																									Y			Y								ME_Bocklandt|ME_Heyn
MDM2	4193	1	2	2							Y			Y																													AGE_GenAge_Indirect|AGE_Senescence
ME1	4199	1	2				2																								Y							Y					ME_Bell|ME_Rakyan
MEGF10	84466	1	2				2																												Y					Y			ME_Heyn|ME_Teschendorff
MEN1	4221	1	2		2											Y					Y																						ARD_HGMD_Cancer|ARD_HPO_Cancer
MET	4233	1	2		2											Y					Y																						ARD_HGMD_Cancer|ARD_HPO_Cancer
MGST1	4257	1	2			2																				Y	Y																EX_Magalhaes|EX_Mercken
MICAL1	64780	1	2				2																																	Y		Y	ME_Teschendorff|ME_Xu
MIEF1	54471	1	2				2																																	Y		Y	ME_Teschendorff|ME_Xu
MINPP1	9562	1	2		2											Y					Y																						ARD_HGMD_Cancer|ARD_HPO_Cancer
MKX	283078	1	2				2																								Y	Y											ME_Bell|ME_Bocklandt
MLH3	27030	1	2		2											Y					Y																						ARD_HGMD_Cancer|ARD_HPO_Cancer
MLLT11	10962	1	2				2																																		Y	Y	ME_Weidner|ME_Xu
MLST8	64223	1	2	2								Y			Y																												AGE_Longevity|AGE_mTOR
MMAA	166785	1	2				2																																	Y		Y	ME_Teschendorff|ME_Xu
MMRN2	79812	1	2				2																															Y		Y			ME_Rakyan|ME_Teschendorff
MNX1	3110	1	2		2													Y			Y																						ARD_HGMD_Diabetes|ARD_HPO_Cancer
MPI	4351	1	2				2																													Y						Y	ME_Horvath|ME_Xu
MPP6	51678	1	2				2																													Y				Y			ME_Horvath|ME_Teschendorff
MPRIP	23164	1	2				2																																	Y		Y	ME_Teschendorff|ME_Xu
MRVI1	10335	1	2				2																												Y							Y	ME_Heyn|ME_Xu
MSR1	4481	1	2		2											Y					Y																						ARD_HGMD_Cancer|ARD_HPO_Cancer
MSRB2	22921	1	2				2																																Y		Y		ME_Steegenga|ME_Weidner
MSX1	4487	1	2				2																								Y											Y	ME_Bell|ME_Xu
MT1G	4495	1	2				2																								Y											Y	ME_Bell|ME_Xu
MTM1	4534	1	2		2												Y				Y																						ARD_HGMD_Cardio|ARD_HPO_Cancer
MUTYH	4595	1	2		2											Y					Y																						ARD_HGMD_Cancer|ARD_HPO_Cancer
MXD1	4084	1	2	2							Y			Y																													AGE_GenAge_Indirect|AGE_Senescence
MYO1D	4642	1	2				2																												Y				Y				ME_Heyn|ME_Steegenga
MYO3A	53904	1	2				2																															Y				Y	ME_Rakyan|ME_Xu
MYOZ2	51778	1	2		2												Y					Y																					ARD_HGMD_Cardio|ARD_HPO_Cardio
NABP2	79035	1	2				2																																	Y		Y	ME_Teschendorff|ME_Xu
NAT16	375607	1	2				2																								Y											Y	ME_Bell|ME_Xu
NDE1	54820	1	2				2																																Y			Y	ME_Steegenga|ME_Xu
NEUROG1	4762	1	2				2																								Y											Y	ME_Bell|ME_Xu
NF2	4771	1	2		2											Y					Y																						ARD_HGMD_Cancer|ARD_HPO_Cancer
NFE2L3	9603	1	2				2																												Y		Y						ME_Heyn|ME_Marttila
NFIA	4774	1	2				2																							Y					Y								ME_Bacalani|ME_Heyn
NID2	22795	1	2				2																								Y							Y					ME_Bell|ME_Rakyan
NKX2-5	1482	1	2		2												Y					Y																					ARD_HGMD_Cardio|ARD_HPO_Cardio
NOP14	8602	1	2				2																												Y				Y				ME_Heyn|ME_Steegenga
NOTCH1	4851	1	2		2												Y				Y																						ARD_HGMD_Cardio|ARD_HPO_Cancer
NOTCH2NL	388677	1	2				2																																	Y		Y	ME_Teschendorff|ME_Xu
NPDC1	56654	1	2				2																																		Y	Y	ME_Weidner|ME_Xu
NPPA	4878	1	2		2												Y					Y																					ARD_HGMD_Cardio|ARD_HPO_Cardio
NRIP3	56675	1	2				2																										Y	Y									ME_Florath|ME_Hannum
NRN1	51299	1	2				2																									Y										Y	ME_Bocklandt|ME_Xu
NSMF	26012	1	2				2																												Y							Y	ME_Heyn|ME_Xu
NTN1	9423	1	2				2																												Y				Y				ME_Heyn|ME_Steegenga
NTS	4922	1	2				2																																	Y		Y	ME_Teschendorff|ME_Xu
NTSR1	4923	1	2				2																												Y							Y	ME_Heyn|ME_Xu
NUP155	9631	1	2		2												Y					Y																					ARD_HGMD_Cardio|ARD_HPO_Cardio
NXPH3	11248	1	2				2																																Y	Y			ME_Steegenga|ME_Teschendorff
OBP2B	29989	1	2				2																												Y			Y					ME_Heyn|ME_Rakyan
ODF3L1	161753	1	2				2																																	Y		Y	ME_Teschendorff|ME_Xu
PADI2	11240	1	2				2																												Y				Y				ME_Heyn|ME_Steegenga
PALB2	79728	1	2		2											Y					Y																						ARD_HGMD_Cancer|ARD_HPO_Cancer
PANK2	80025	1	2		2												Y							Y																			ARD_HGMD_Cardio|ARD_HPO_Neuro
PARD3	56288	1	2				2																								Y				Y								ME_Bell|ME_Heyn
PAWR	5074	1	2				2																								Y					Y							ME_Bell|ME_Horvath
PAX6	5080	1	2		2											Y		Y																									ARD_HGMD_Cancer|ARD_HGMD_Diabetes
PCDHAC1	56135	1	2				2																								Y											Y	ME_Bell|ME_Xu
PCDHAC2	56134	1	2				2																								Y											Y	ME_Bell|ME_Xu
PCDHB15	56121	1	2				2																																	Y		Y	ME_Teschendorff|ME_Xu
PDCD6IP	10015	1	2				2																													Y						Y	ME_Horvath|ME_Xu
PDE3B	5140	1	2			2																					Y	Y															EX_Mercken|EX_Peters
PDE4DIP	9659	1	2				2																												Y							Y	ME_Heyn|ME_Xu
PDX1	3651	1	2		2													Y					Y																				ARD_HGMD_Diabetes|ARD_HPO_Diabetes
PDZRN3	23024	1	2				2																								Y											Y	ME_Bell|ME_Xu
PHB	5245	1	2	2				Y						Y																													AGE_Chaperones|AGE_Senescence
PHOX2B	8929	1	2		2											Y					Y																						ARD_HGMD_Cancer|ARD_HPO_Cancer
PI4KB	5298	1	2				2																							Y			Y										ME_Bacalani|ME_Florath
PIK3CB	5291	1	2	2						Y					Y																												AGE_GenAge|AGE_mTOR
PIK3R1	5295	1	2	2							Y				Y																												AGE_GenAge_Indirect|AGE_mTOR
PIN1	5300	1	2	2							Y			Y																													AGE_GenAge_Indirect|AGE_Senescence
PITPNM2	57605	1	2				2																												Y							Y	ME_Heyn|ME_Xu
PKDREJ	10343	1	2				2																								Y											Y	ME_Bell|ME_Xu
PKM	5315	1	2				2																											Y	Y								ME_Hannum|ME_Heyn
PKN1	5585	1	2				2																																	Y		Y	ME_Teschendorff|ME_Xu
PLA2G6	8398	1	2		2														Y					Y																			ARD_HGMD_Neuro|ARD_HPO_Neuro
PLA2G7	7941	1	2				2																								Y											Y	ME_Bell|ME_Xu
PLD5	200150	1	2				2																								Y											Y	ME_Bell|ME_Xu
PLD6	201164	1	2				2																													Y	Y						ME_Horvath|ME_Marttila
PLEKHB1	58473	1	2			2																						Y	Y														EX_Peters|EX_Sood
PMEPA1	56937	1	2			2																					Y	Y															EX_Mercken|EX_Peters
PML	5371	1	2	2						Y				Y																													AGE_GenAge|AGE_Senescence
PMM2	5373	1	2		2												Y								Y																		ARD_HGMD_Cardio|ARD_HPO_Stroke
PMS2	5395	1	2		2											Y					Y																						ARD_HGMD_Cancer|ARD_HPO_Cancer
PNMA2	10687	1	2				2																									Y										Y	ME_Bocklandt|ME_Xu
POGLUT1	56983	1	2				2																																		Y	Y	ME_Weidner|ME_Xu
POLB	5423	1	2	2							Y	Y																															AGE_GenAge_Indirect|AGE_Longevity
POLD4	57804	1	2				2																																	Y		Y	ME_Teschendorff|ME_Xu
PON1	5444	1	2	2							Y	Y																															AGE_GenAge_Indirect|AGE_Longevity
PORCN	64840	1	2		2												Y				Y																						ARD_HGMD_Cardio|ARD_HPO_Cancer
POU3F1	5453	1	2				2																												Y						Y		ME_Heyn|ME_Weidner
PPP1R17	10842	1	2				2																													Y						Y	ME_Horvath|ME_Xu
PRDM14	63978	1	2				2																								Y											Y	ME_Bell|ME_Xu
PRKDC	5591	1	2	2							Y			Y																													AGE_GenAge_Indirect|AGE_Senescence
PRPH	5630	1	2				2																								Y											Y	ME_Bell|ME_Xu
PRPS1	5631	1	2		2													Y		Y																							ARD_HGMD_Diabetes|ARD_HPO_Ageing
PRRT4	401399	1	2				2																							Y			Y										ME_Bacalani|ME_Florath
PSMD6	9861	1	2				2																																	Y		Y	ME_Teschendorff|ME_Xu
PTCH2	8643	1	2		2											Y					Y																						ARD_HGMD_Cancer|ARD_HPO_Cancer
PTGR1	22949	1	2				2																								Y				Y								ME_Bell|ME_Heyn
PTPRM	5797	1	2				2																								Y						Y						ME_Bell|ME_Marttila
PTPRO	5800	1	2				2																								Y							Y					ME_Bell|ME_Rakyan
PTPRR	5801	1	2				2																								Y											Y	ME_Bell|ME_Xu
RAB36	9609	1	2				2																															Y			Y		ME_Rakyan|ME_Weidner
RAD52	5893	1	2	2						Y		Y																															AGE_GenAge|AGE_Longevity
RAD54L	8438	1	2		2											Y					Y																						ARD_HGMD_Cancer|ARD_HPO_Cancer
RAG1	5896	1	2		2											Y					Y																						ARD_HGMD_Cancer|ARD_HPO_Cancer
RAG2	5897	1	2		2											Y					Y																						ARD_HGMD_Cancer|ARD_HPO_Cancer
RALGPS1	9649	1	2				2																																	Y		Y	ME_Teschendorff|ME_Xu
RAPGEF1	2889	1	2				2																												Y	Y							ME_Heyn|ME_Horvath
RASSF6	166824	1	2				2																																	Y		Y	ME_Teschendorff|ME_Xu
RBM17	84991	1	2			2																						Y	Y														EX_Peters|EX_Sood
RBP1	5947	1	2				2																								Y							Y					ME_Bell|ME_Rakyan
REC8	9985	1	2				2																												Y		Y						ME_Heyn|ME_Marttila
RELA	5970	1	2	2							Y			Y																													AGE_GenAge_Indirect|AGE_Senescence
RENBP	5973	1	2				2																									Y								Y			ME_Bocklandt|ME_Teschendorff
RGS10	6001	1	2				2																												Y		Y						ME_Heyn|ME_Marttila
RHCG	51458	1	2				2																								Y											Y	ME_Bell|ME_Xu
RHNO1	83695	1	2				2																												Y					Y			ME_Heyn|ME_Teschendorff
RHOA	387	1	2	2								Y		Y																													AGE_Longevity|AGE_Senescence
RHOD	29984	1	2				2																												Y					Y			ME_Heyn|ME_Teschendorff
RHPN2	85415	1	2				2																																	Y		Y	ME_Teschendorff|ME_Xu
RICTOR	253260	1	2	2								Y			Y																												AGE_Longevity|AGE_mTOR
RIN1	9610	1	2				2																											Y	Y								ME_Hannum|ME_Heyn
RMRP	6023	1	2		2											Y					Y																						ARD_HGMD_Cancer|ARD_HPO_Cancer
RNASEL	6041	1	2		2											Y					Y																						ARD_HGMD_Cancer|ARD_HPO_Cancer
RNF139	11236	1	2		2											Y					Y																						ARD_HGMD_Cancer|ARD_HPO_Cancer
RNF186	54546	1	2				2																																	Y		Y	ME_Teschendorff|ME_Xu
RNF32	140545	1	2				2																										Y	Y									ME_Florath|ME_Hannum
RORA	6095	1	2				2																												Y		Y						ME_Heyn|ME_Marttila
RPL13A,SNORD33	26818	1	2				2																												Y				Y				ME_Heyn|ME_Steegenga
RPL13A,SNORD34	26817	1	2				2																												Y				Y				ME_Heyn|ME_Steegenga
RPL13A,SNORD35A	26816	1	2				2																												Y				Y				ME_Heyn|ME_Steegenga
RPL23A	6147	1	2				2																												Y				Y				ME_Heyn|ME_Steegenga
RPL23A,SNORD42A	26809	1	2				2																												Y				Y				ME_Heyn|ME_Steegenga
RPL3	6122	1	2				2																												Y				Y				ME_Heyn|ME_Steegenga
RPL3	116936	1	2				2																												Y				Y				ME_Heyn|ME_Steegenga
RPS11	84546	1	2				2																								Y				Y								ME_Bell|ME_Heyn
RPS11	6205	1	2				2																								Y				Y								ME_Bell|ME_Heyn
RPS19	6223	1	2		2																Y	Y																					ARD_HPO_Cancer|ARD_HPO_Cardio
RPS6KA6	27330	1	2	2										Y	Y																												AGE_Senescence|AGE_mTOR
RRAGA	10670	1	2	2								Y			Y																												AGE_Longevity|AGE_mTOR
RRAGB	10325	1	2	2								Y			Y																												AGE_Longevity|AGE_mTOR
RRAGC	64121	1	2	2								Y			Y																												AGE_Longevity|AGE_mTOR
RRAGD	58528	1	2	2								Y			Y																												AGE_Longevity|AGE_mTOR
S100A10	6281	1	2			2																					Y	Y															EX_Mercken|EX_Peters
SCARA3	51435	1	2				2																																	Y		Y	ME_Teschendorff|ME_Xu
SCD	6319	1	2			2																					Y	Y															EX_Mercken|EX_Peters
SCRN1	9805	1	2				2																												Y		Y						ME_Heyn|ME_Marttila
SCRT1	83482	1	2				2																												Y							Y	ME_Heyn|ME_Xu
SDC2	6383	1	2				2																								Y					Y							ME_Bell|ME_Horvath
SDS	10993	1	2				2																																	Y	Y		ME_Teschendorff|ME_Weidner
SEC31B	25956	1	2				2																												Y				Y				ME_Heyn|ME_Steegenga
SEMA3C	10512	1	2				2																												Y					Y			ME_Heyn|ME_Teschendorff
SEMA6B	10501	1	2				2																																	Y		Y	ME_Teschendorff|ME_Xu
SERHL	94009	1	2				2																															Y				Y	ME_Rakyan|ME_Xu
SGCD	6444	1	2		2												Y					Y																					ARD_HGMD_Cardio|ARD_HPO_Cardio
SH2B3	10019	1	2		2																Y	Y																					ARD_HPO_Cancer|ARD_HPO_Cardio
SH2D1A	4068	1	2		2											Y					Y																						ARD_HGMD_Cancer|ARD_HPO_Cancer
SH2D6	284948	1	2				2																																	Y		Y	ME_Teschendorff|ME_Xu
SH3GL2	6456	1	2				2																																	Y		Y	ME_Teschendorff|ME_Xu
SHANK2	22941	1	2				2																												Y			Y					ME_Heyn|ME_Rakyan
SHC1	6464	1	2	2						Y				Y																													AGE_GenAge|AGE_Senescence
SHISA5	51246	1	2				2																																	Y		Y	ME_Teschendorff|ME_Xu
SIRPA	140885	1	2				2																														Y					Y	ME_Marttila|ME_Xu
SIX1	6495	1	2				2																								Y			Y									ME_Bell|ME_Hannum
SIX6	4990	1	2				2																								Y							Y					ME_Bell|ME_Rakyan
SLC14A1	6563	1	2				2																									Y				Y							ME_Bocklandt|ME_Horvath
SLC16A10	117247	1	2			2																					Y	Y															EX_Mercken|EX_Peters
SLC17A5	26503	1	2		2															Y		Y																					ARD_HPO_Ageing|ARD_HPO_Cardio
SLC18A3	6572	1	2				2																								Y				Y								ME_Bell|ME_Heyn
SLC20A2	6575	1	2		2												Y							Y																			ARD_HGMD_Cardio|ARD_HPO_Neuro
SLC26A2	1836	1	2		2															Y	Y																						ARD_HPO_Ageing|ARD_HPO_Cancer
SLC27A6	28965	1	2				2																												Y					Y			ME_Heyn|ME_Teschendorff
SLC30A2	7780	1	2				2																								Y							Y					ME_Bell|ME_Rakyan
SLIT2	9353	1	2				2																															Y				Y	ME_Rakyan|ME_Xu
SLX4	84464	1	2		2											Y					Y																						ARD_HGMD_Cancer|ARD_HPO_Cancer
SMARCAL1	50485	1	2		2																	Y			Y																		ARD_HPO_Cardio|ARD_HPO_Stroke
SMPD3	55512	1	2				2																								Y	Y											ME_Bell|ME_Bocklandt
SMTNL2	342527	1	2			2																					Y		Y														EX_Mercken|EX_Sood
SNCA	6622	1	2		2														Y					Y																			ARD_HGMD_Neuro|ARD_HPO_Neuro
SNCB	6620	1	2		2														Y					Y																			ARD_HGMD_Neuro|ARD_HPO_Neuro
SNED1	25992	1	2				2																												Y				Y				ME_Heyn|ME_Steegenga
SNRPD3	6634	1	2				2																												Y					Y			ME_Heyn|ME_Teschendorff
SOAT1	6646	1	2				2																													Y				Y			ME_Horvath|ME_Teschendorff
SOCS2	8835	1	2	2							Y		Y																														AGE_GenAge_Indirect|AGE_Longevity_HT
SOD2	100129518	1	2	2								Y	Y																														AGE_Longevity|AGE_Longevity_HT
SOS1	6654	1	2		2												Y				Y																						ARD_HGMD_Cardio|ARD_HPO_Cancer
SOX11	6664	1	2				2																								Y											Y	ME_Bell|ME_Xu
SOX17	64321	1	2				2																								Y											Y	ME_Bell|ME_Xu
SP140	11262	1	2				2																														Y		Y				ME_Marttila|ME_Steegenga
SP8	221833	1	2				2																								Y		Y										ME_Bell|ME_Florath
SPINK1	6690	1	2		2																Y		Y																				ARD_HPO_Cancer|ARD_HPO_Diabetes
SRGAP3	9901	1	2				2																												Y				Y				ME_Heyn|ME_Steegenga
SRSF7	6432	1	2				2																												Y							Y	ME_Heyn|ME_Xu
[truncated: 4,601 more rows]
