# Supplementary material for: A network-based meta-analysis for characterizing the genetic landscape of human aging
Source: Biogerontology. 2017 Dec 21;19(1):81–94. doi: 10.1007/s10522-017-9741-5 (PMC5765210; doi:10.1007/s10522-017-9741-5)
Supplement: Supplementary file 5 — All network clusters containing at least one gene from an aging dataset (XLS 531 kb) [file 10522_2017_9741_MOESM5_ESM.xls]

## Sheet: combined
Cluster ID	Genes	Interactions	Genes annotated to a reference set	Categories represented	Genes annotated to an AGE set	Genes annotated to an ARD set	Genes annotated to an EX set	Genes annotated to an ME set	p-value
c0002	7	13	3	3	1	1	1	0	0.696399
c0003	8	17	5	2	0	0	2	4	0.131447
c0004	5	6	5	3	2	1	0	4	0.00459872
c0005	15	63	7	3	2	2	0	4	0.413539
c0006	6	9	2	3	1	1	0	1	1
c0007	6	9	1	2	1	0	1	0	0.670978
c0008	8	17	5	2	2	0	0	3	0.131447
c0010	8	17	3	4	2	1	1	1	1
c0011	9	22	3	2	0	1	0	2	1
c0012	13	47	2	2	0	0	2	1	0.241326
c0013	6	9	4	3	1	1	0	3	0.189685
c0014	10	27	4	2	0	0	2	3	0.74306
c0015	8	18	5	2	0	4	1	0	0.131447
c0016	21	128	10	3	2	4	4	0	0.24813
c0017	61	1100	23	3	2	0	19	4	0.588828
c0018	63	1174	29	4	3	3	23	7	0.0612229
c0019	5	6	3	3	1	1	0	2	0.345528
c0020	6	9	2	1	0	0	0	2	1
c0021	10	27	3	3	0	1	1	2	1
c0022	10	27	6	2	0	0	4	4	0.0999667
c0023	4	5	2	1	0	0	0	2	0.609538
c0024	21	126	5	4	1	1	2	1	0.366946
c0025	21	133	8	3	0	1	1	6	0.818252
c0026	6	9	1	1	0	0	1	0	0.670978
c0027	76	1710	29	4	2	1	22	11	0.467879
c0028	11	33	3	2	0	1	3	0	0.759111
c0029	6	9	3	3	1	0	1	1	0.416567
c0030	245	17977	96	4	8	5	45	61	0.103082
c0031	5	6	1	1	0	1	0	0	0.667211
c0032	5	6	1	1	0	0	0	1	0.667211
c0033	5	6	3	3	2	0	2	2	0.345528
c0034	37	354	5	3	1	0	4	1	0.00825079
c0035	9	22	2	1	0	0	2	0	0.727115
c0036	6	9	2	2	0	0	1	1	1
c0037	11	35	5	2	0	0	4	1	0.526263
c0038	83	2000	21	4	10	2	3	8	0.103883
c0039	18	95	2	1	0	0	0	2	0.0453837
c0040	23	152	11	4	1	2	2	10	0.187699
c0041	27	214	8	4	3	2	2	3	0.689724
c0042	6	9	1	1	0	0	1	0	0.670978
c0043	122	4430	35	4	8	3	18	13	0.214469
c0044	4	4	3	2	2	0	0	1	0.117923
c0045	10	27	9	4	5	5	5	5	0.000429462
c0046	10	27	6	3	2	0	4	4	0.0999667
c0048	5	6	5	4	1	5	1	2	0.00459872
c0049	8	17	5	3	0	1	1	4	0.131447
c0050	8	18	3	2	0	1	0	3	1
c0051	5	6	3	3	1	0	1	1	0.345528
c0052	4	4	1	1	0	0	0	1	1
c0053	16	72	9	4	5	1	3	4	0.0689233
c0055	4	4	2	2	0	0	1	1	0.609538
c0056	76	1590	16	4	6	1	4	8	0.0152278
c0057	5	6	4	3	0	1	2	1	0.0490852
c0058	5	6	1	2	1	0	0	1	0.667211
c0061	5	6	5	4	2	1	1	3	0.00459872
c0062	31	293	5	3	1	0	2	2	0.0366322
c0063	17	83	4	3	1	0	2	3	0.449259
c0064	16	72	6	4	3	1	2	2	0.794853
c0065	6	9	2	1	0	0	0	2	1
c0066	6	9	4	2	4	1	0	0	0.189685
c0067	11	33	8	4	2	2	2	6	0.0102422
c0068	34	339	12	4	3	2	3	6	0.858196
c0069	7	13	1	1	0	0	0	1	0.434684
c0070	56	893	10	4	2	4	5	4	0.0104245
c0073	6	9	2	1	0	2	0	0	1
c0075	5	6	2	3	1	0	1	1	1
c0076	39	446	16	4	4	5	6	3	0.398447
c0077	18	87	5	2	1	0	0	4	0.804084
c0078	6	9	2	2	1	0	1	0	1
c0079	7	13	5	2	5	1	0	0	0.0497409
c0080	5	6	1	1	0	0	0	1	0.667211
c0081	59	1027	27	4	4	1	12	17	0.0727138
c0082	17	82	6	3	0	1	2	5	1
c0083	94	2325	43	4	6	3	7	33	0.021454
c0084	5	6	3	2	1	0	2	0	0.345528
c0085	6	9	2	1	0	0	0	2	1
c0086	13	49	4	2	0	1	0	4	1
c0087	16	76	9	3	0	5	3	3	0.0689233
c0089	5	6	1	1	0	0	0	1	0.667211
c0090	5	6	1	1	0	0	0	1	0.667211
c0091	5	6	2	2	1	0	0	1	1
c0092	111	3182	45	4	3	6	8	33	0.159877
c0093	5	6	3	2	0	0	2	2	0.345528
c0096	10	27	3	2	0	0	1	2	1
c0097	10	27	5	3	2	3	0	2	0.324253
c0098	5	6	1	3	0	1	1	1	0.667211
c0101	5	6	2	2	1	0	1	0	1
c0103	5	6	4	3	1	0	1	3	0.0490852
c0104	16	72	4	3	0	2	3	1	0.600323
c0105	7	13	1	1	0	0	1	0	0.434684
c0106	32	300	17	4	1	4	7	13	0.0379466
c0107	7	14	3	3	0	1	1	1	0.696399
c0108	6	9	3	2	0	0	2	2	0.416567
c0109	7	13	3	3	1	1	0	1	0.696399
c0110	11	33	5	4	4	1	1	1	0.526263
c0111	5	6	3	3	1	1	0	1	0.345528
c0112	39	454	12	4	1	4	6	2	0.737323
c0113	6	9	2	2	2	0	0	1	1
c0115	6	9	3	2	0	0	3	1	0.416567
c0116	6	9	2	2	0	0	1	1	1
c0117	5	6	3	3	0	3	1	1	0.345528
c0118	6	9	4	3	2	0	2	1	0.189685
c0120	8	17	3	1	0	0	3	0	1
c0121	6	9	1	3	0	1	1	1	0.670978
c0122	81	1664	35	4	3	3	12	29	0.0993049
c0123	13	48	5	2	0	0	3	2	0.773263
c0125	5	6	1	2	1	0	0	1	0.667211
c0126	30	261	10	3	0	1	4	5	1
c0127	5	6	2	1	0	0	0	2	1
c0128	6	9	1	1	1	0	0	0	0.670978
c0130	5	6	4	4	1	2	2	1	0.0490852
c0131	15	66	3	2	0	1	0	2	0.290919
c0132	4	4	1	1	0	0	0	1	1
c0133	11	34	5	2	1	0	0	4	0.526263
c0134	6	9	5	4	2	1	3	1	0.0197582
c0135	8	17	2	2	0	1	0	1	0.72399
c0137	6	9	3	4	1	1	1	2	0.416567
c0138	10	27	1	1	0	1	0	0	0.179943
c0139	22	140	3	2	1	0	0	2	0.0439511
c0141	5	6	3	4	3	1	2	1	0.345528
c0142	4	5	2	1	0	0	0	2	0.609538
c0144	5	7	4	3	0	1	1	2	0.0490852
c0145	9	22	8	4	2	3	4	4	0.00114096
c0146	8	17	3	4	2	1	2	1	1
c0147	6	9	5	4	1	1	3	2	0.0197582
c0149	19	103	7	3	2	3	0	2	0.811275
c0150	5	6	1	2	0	0	1	1	0.667211
c0151	7	14	3	3	0	1	2	1	0.696399
c0153	11	36	3	2	0	1	0	2	0.759111
c0155	12	40	5	4	1	2	1	2	0.557225
c0156	13	48	8	4	1	2	2	4	0.043951
c0157	5	6	2	2	0	0	1	2	1
c0158	6	9	1	1	0	0	0	1	0.670978
c0159	5	6	1	1	0	0	1	0	0.667211
c0160	8	17	2	2	0	0	2	2	0.72399
c0162	6	9	1	1	0	0	1	0	0.670978
c0163	12	42	4	3	2	0	2	1	1
c0164	17	85	5	3	0	1	2	3	0.801839
c0165	10	37	2	1	0	0	0	2	0.510493
c0166	13	48	4	2	2	0	0	2	1
c0167	6	9	2	2	0	0	1	1	1
c0168	6	9	3	2	0	1	0	3	0.416567
c0169	6	9	4	2	1	4	0	0	0.189685
c0170	6	9	6	2	0	0	4	5	0.00156682
c0171	8	17	3	2	0	1	2	0	1
c0172	6	9	2	1	0	2	0	0	1
c0173	26	179	6	3	4	0	2	1	0.302193
c0174	7	13	5	4	3	2	1	3	0.0497409
c0176	5	6	1	3	1	1	0	1	0.667211
c0177	5	7	2	2	0	0	2	1	1
c0179	16	76	9	4	1	4	1	6	0.0689233
c0180	18	93	7	4	5	1	3	1	0.629292
c0181	17	76	9	4	1	3	2	6	0.124198
c0182	4	5	3	2	0	3	0	1	0.117923
c0184	23	152	10	4	3	5	1	6	0.38045
c0185	7	13	1	1	0	1	0	0	0.434684
c0186	20	114	11	4	1	4	5	4	0.0589327
c0187	5	6	1	1	0	0	1	0	0.667211
c0188	6	9	1	1	0	0	0	1	0.670978
c0189	6	9	3	3	0	2	1	2	0.416567
c0190	5	6	1	1	0	0	0	1	0.667211
c0191	24	167	18	4	6	9	3	5	5.00302e-05
c0192	5	7	4	2	0	0	1	3	0.0490852
c0193	11	33	5	3	0	1	1	5	0.526263
c0194	26	196	13	3	11	7	0	1	0.0985964
c0195	80	1896	25	4	6	6	7	8	0.637776
c0196	49	707	26	4	9	1	10	14	0.0063997
c0197	30	261	20	3	0	1	13	8	0.000330767
c0198	8	17	7	4	1	5	1	2	0.00299743
c0199	8	17	5	2	0	0	3	2	0.131447
c0201	13	47	12	4	12	3	3	2	2.17977e-05
c0202	6	9	2	2	0	1	2	0	1
c0203	5	6	1	1	0	0	1	0	0.667211
c0204	6	9	1	1	0	0	1	0	0.670978
c0205	6	9	1	1	0	0	0	1	0.670978
c0206	4	4	1	2	1	0	1	0	1
c0207	7	13	2	1	0	0	2	0	1
c0208	32	304	5	3	0	1	3	1	0.0256454
c0209	28	230	13	4	1	7	3	9	0.168601
c0210	29	200	12	4	6	1	5	3	0.435163
c0211	7	20	5	2	0	0	3	2	0.0497409
c0212	26	203	11	3	2	0	7	2	0.409648
c0213	4	4	2	2	0	2	0	2	0.609538
c0214	6	9	3	3	2	1	0	1	0.416567
c0215	6	9	3	2	0	0	2	1	0.416567
c0217	8	17	4	4	3	2	1	1	0.457193
c0218	5	6	2	2	0	0	1	2	1
c0219	9	22	2	2	0	0	1	1	0.727115
c0221	4	4	3	2	0	2	0	1	0.117923
c0222	5	6	3	1	0	0	0	3	0.345528
c0223	6	12	1	1	0	0	0	1	0.670978
c0226	7	13	2	3	0	1	1	1	1
c0227	15	63	5	3	0	2	2	2	1
c0228	6	9	1	2	0	0	1	1	0.670978
c0229	4	4	2	2	0	0	1	1	0.609538
c0230	5	7	2	2	1	0	0	1	1
c0231	6	9	2	3	1	1	0	2	1
c0232	13	47	5	2	0	0	3	3	0.773263
c0233	19	106	2	2	0	0	1	1	0.0295308
c0234	7	13	2	2	0	1	0	1	1
c0235	6	9	4	3	1	1	0	2	0.189685
c0236	9	29	1	2	0	1	1	0	0.17989
c0237	5	6	3	2	0	0	2	2	0.345528
c0238	4	4	2	1	0	0	0	2	0.609538
c0240	11	34	3	3	1	0	1	1	0.759111
c0242	20	115	8	4	3	3	2	3	0.638478
c0243	8	17	3	2	0	0	3	1	1
c0245	15	61	4	1	0	0	0	4	0.786013
c0246	15	63	5	2	0	0	3	2	1
c0247	6	9	2	2	1	0	0	1	1
c0248	18	94	8	3	0	1	2	6	0.455592
c0249	6	10	2	1	0	0	2	0	1
c0250	4	4	2	3	1	0	1	1	0.609538
c0251	5	6	2	1	0	0	0	2	1
c0253	7	13	1	1	0	0	0	1	0.434684
c0254	8	18	3	4	2	1	2	1	1
c0255	4	4	1	1	1	0	0	0	1
c0256	5	6	3	2	0	0	1	2	0.345528
c0257	25	180	3	1	0	0	0	3	0.0192855
c0258	13	50	5	2	0	0	2	4	0.773263
c0261	14	56	7	1	7	0	0	0	0.259419
c0262	5	6	4	3	0	1	1	3	0.0490852
c0265	9	22	3	4	1	1	1	2	1
c0266	8	17	3	3	0	1	1	1	1
c0267	8	19	1	2	0	0	1	1	0.278776
c0268	7	15	3	4	1	1	1	1	0.696399
c0269	18	94	5	2	0	0	2	3	0.804084
c0270	5	9	3	2	0	1	0	3	0.345528
c0271	7	14	2	2	0	0	1	1	1
c0272	9	22	2	2	0	1	1	0	0.727115
c0273	4	4	3	3	0	2	1	2	0.117923
c0274	5	6	1	1	1	0	0	0	0.667211
c0276	5	6	2	1	0	0	0	2	1
c0277	4	6	1	1	1	0	0	0	1
c0280	6	9	2	1	0	0	0	2	1
c0281	6	9	2	2	0	0	1	2	1
c0282	4	4	2	1	0	0	0	2	0.609538
c0283	16	72	10	4	5	6	1	1	0.0305283
c0284	9	22	5	3	0	2	4	3	0.289346
c0285	5	6	4	3	0	1	1	2	0.0490852
c0286	11	34	7	4	2	2	1	4	0.0537118
c0289	4	4	1	1	1	0	0	0	1
c0290	18	84	6	2	0	0	2	4	1
c0291	6	9	2	1	0	0	0	2	1
c0292	11	41	5	2	3	0	0	2	0.526263
c0293	5	6	2	1	0	0	0	2	1
c0295	14	55	5	3	2	0	3	2	1
c0296	5	6	4	4	1	1	2	2	0.0490852
c0298	7	14	3	3	0	1	1	1	0.696399
c0299	9	24	3	2	0	1	0	3	1
c0300	8	17	4	4	1	1	1	3	0.457193
c0301	8	17	3	3	0	1	1	1	1
c0302	5	7	2	2	0	1	1	0	1
c0303	8	17	3	2	0	1	0	2	1
c0304	7	13	3	3	0	1	1	1	0.696399
c0305	5	6	2	1	0	0	0	2	1
c0306	10	27	7	4	1	5	1	2	0.037798
c0307	31	280	10	3	0	4	4	5	1
c0309	7	13	5	4	1	1	3	2	0.0497409
c0310	11	41	3	2	0	0	3	1	0.759111
c0312	6	10	1	1	0	1	0	0	0.670978
c0313	4	4	2	2	0	1	0	1	0.609538
c0314	8	19	4	3	2	0	1	1	0.457193
c0315	38	382	13	4	3	5	6	1	1
c0317	5	6	2	1	0	0	0	2	1
c0318	10	27	5	3	1	0	2	3	0.324253
c0319	6	9	3	2	0	0	1	3	0.416567
c0320	6	9	1	1	0	0	0	1	0.670978
c0322	5	6	2	1	0	0	0	2	1
c0323	6	9	1	1	0	0	1	0	0.670978
c0324	5	6	2	1	0	0	0	2	1
c0325	6	9	2	1	0	0	0	2	1
c0326	27	212	4	2	0	0	1	3	0.0405924
c0327	6	9	5	3	1	0	5	1	0.0197582
c0328	48	678	8	3	0	2	4	3	0.00933256
c0329	9	23	4	3	2	0	2	2	0.501041
c0330	28	232	8	3	1	0	3	5	0.690546
c0331	4	4	1	1	0	1	0	0	1
c0333	15	64	2	2	0	0	1	1	0.106413
c0334	9	23	3	4	2	1	1	3	1
c0335	7	13	2	3	0	1	1	1	1
c0336	5	6	2	1	0	0	0	2	1
c0337	4	4	1	1	0	0	0	1	1
c0338	13	47	3	3	0	1	1	1	0.56217
c0341	8	17	1	1	0	0	1	0	0.278776
c0342	29	245	7	3	0	1	2	4	0.328265
c0343	10	28	4	2	0	0	1	4	0.74306
c0344	8	17	3	3	0	1	1	1	1
c0345	17	83	4	2	0	0	1	4	0.449259
c0347	4	4	1	1	0	0	0	1	1
c0348	11	33	7	3	0	3	1	6	0.0537118
c0349	6	9	3	4	1	1	1	1	0.416567
c0350	6	9	4	3	1	0	2	2	0.189685
c0351	5	7	4	2	0	0	2	3	0.0490852
c0352	5	6	2	2	0	0	2	1	1
c0353	5	6	1	1	0	1	0	0	0.667211
c0354	6	10	3	3	1	0	1	2	0.416567
c0355	17	82	8	2	0	0	4	5	0.306875
c0356	4	6	2	3	0	1	1	1	0.609538
c0357	10	27	6	3	4	0	1	2	0.0999667
c0358	42	510	21	4	1	5	4	12	0.0341152
c0359	6	9	4	2	0	1	0	3	0.189685
c0360	5	6	3	3	0	1	1	3	0.345528
c0361	7	14	3	3	3	0	1	2	0.696399
c0362	5	6	3	2	0	0	2	1	0.345528
c0363	6	9	2	1	0	0	0	2	1
c0364	24	173	8	3	4	0	3	2	1
c0365	10	27	3	2	0	0	1	2	1
c0366	5	6	1	1	0	0	0	1	0.667211
c0370	6	10	2	1	0	0	0	2	1
c0371	5	7	1	2	0	1	0	1	0.667211
c0373	5	6	2	1	0	0	2	0	1
c0374	14	58	9	4	2	2	3	5	0.023215
c0375	7	13	4	3	0	1	2	2	0.239071
c0376	5	6	1	1	0	0	0	1	0.667211
c0377	9	24	2	2	1	0	1	0	0.727115
c0378	6	9	2	3	0	1	1	1	1
c0379	5	6	1	1	0	0	1	0	0.667211
c0380	6	9	1	1	0	0	0	1	0.670978
c0381	4	4	1	1	0	0	0	1	1
c0382	26	181	8	4	1	1	2	6	0.837472
c0383	23	152	5	3	0	1	3	3	0.273016
c0384	17	82	7	4	1	1	3	3	0.610295
c0385	27	214	9	3	0	1	6	4	1
c0386	6	9	1	1	0	0	0	1	0.670978
c0387	49	708	18	4	3	2	3	13	0.763017
c0389	6	11	6	2	0	6	0	2	0.00156682
c0390	6	9	6	3	0	2	2	5	0.00156682
c0391	6	9	1	1	0	0	0	1	0.670978
c0392	5	6	4	3	1	0	3	2	0.0490852
c0393	11	33	2	2	0	0	1	1	0.351861
c0395	6	9	2	2	0	2	1	0	1
c0396	11	36	2	3	1	1	1	0	0.351861
c0397	5	6	3	2	0	1	0	2	0.345528
c0398	21	129	4	2	0	0	1	3	0.17192
c0399	59	1032	27	4	5	4	8	16	0.0727138
c0400	5	6	1	1	0	0	0	1	0.667211
c0401	6	9	3	3	1	0	1	2	0.416567
c0403	13	47	6	3	4	0	1	1	0.386866
c0404	6	9	5	3	2	5	0	2	0.0197582
c0405	15	66	1	1	0	0	1	0	0.0269322
c0406	7	13	3	1	0	0	0	3	0.696399
c0407	41	537	16	4	2	3	2	12	0.512153
c0408	6	9	3	3	0	2	1	2	0.416567
c0409	26	196	6	4	1	1	2	2	0.302193
c0410	4	4	3	2	0	1	3	0	0.117923
c0412	16	75	7	3	3	0	1	4	0.435104
c0413	4	4	3	2	0	2	1	0	0.117923
c0414	5	6	1	3	1	0	1	1	0.667211
c0415	6	12	1	1	0	0	0	1	0.670978
c0417	6	11	2	2	0	0	1	1	1
c0419	11	33	1	1	0	0	0	1	0.111684
c0421	5	6	1	1	0	0	0	1	0.667211
c0423	5	6	2	3	0	1	1	2	1
c0424	16	74	7	3	0	2	2	3	0.435104
c0425	28	228	3	2	0	0	1	3	0.00835099
c0426	5	6	3	2	0	0	1	2	0.345528
c0427	6	9	2	2	1	0	0	2	1
c0428	11	33	4	3	0	3	1	1	1
c0429	11	34	5	3	3	0	1	1	0.526263
c0431	5	6	3	2	0	0	1	2	0.345528
c0432	6	9	1	2	0	0	1	1	0.670978
c0433	4	4	1	1	0	0	1	0	1
c0435	34	305	27	3	0	13	18	9	7.7645e-08
c0437	6	11	3	2	0	0	1	2	0.416567
c0438	5	7	1	1	0	0	1	0	0.667211
c0439	8	17	2	1	0	0	0	2	0.72399
c0440	5	6	1	1	0	0	1	0	0.667211
c0441	10	28	2	3	0	1	1	1	0.510493
c0442	5	6	1	2	0	1	0	1	0.667211
c0443	8	17	5	2	0	0	5	1	0.131447
c0444	8	17	5	3	0	1	1	4	0.131447
c0445	4	4	1	1	1	0	0	0	1
c0446	19	103	11	3	0	2	5	4	0.0489434
c0447	6	9	3	3	0	1	1	2	0.416567
c0448	6	9	2	2	0	1	2	0	1
c0449	6	9	1	1	0	0	0	1	0.670978
c0450	6	9	1	1	0	0	0	1	0.670978
c0451	6	10	2	1	0	0	0	2	1
c0452	6	9	5	4	1	3	2	1	0.0197582
c0453	5	6	1	1	1	0	0	0	0.667211
c0454	6	9	1	1	0	0	1	0	0.670978
c0455	6	9	2	2	0	0	1	1	1
c0457	6	9	2	2	1	2	0	0	1
c0458	8	17	5	2	0	0	2	3	0.131447
c0459	21	90	3	2	0	0	1	3	0.0650186
c0462	6	9	1	1	0	0	1	0	0.670978
c0463	4	4	1	1	0	0	1	0	1
c0464	8	18	6	3	0	2	1	6	0.0220683
c0466	5	7	1	1	0	0	0	1	0.667211
c0467	4	4	2	1	0	0	0	2	0.609538
c0469	11	34	6	4	1	3	2	3	0.20185
c0470	4	4	2	2	0	2	0	1	0.609538
c0473	6	9	1	1	0	0	1	0	0.670978
c0475	8	19	4	3	1	4	0	2	0.457193
c0477	20	117	3	1	3	0	0	0	0.0966336
c0478	7	13	1	1	0	0	0	1	0.434684
c0480	5	7	1	1	0	0	0	1	0.667211
c0481	11	33	4	2	0	0	3	2	1
c0482	16	73	7	3	1	0	1	5	0.435104
c0483	4	4	3	2	0	0	1	2	0.117923
c0484	4	4	1	1	0	0	1	0	1
c0485	41	494	11	3	0	1	3	9	0.409991
c0486	6	9	5	2	0	0	5	1	0.0197582
c0488	6	9	2	2	1	0	0	1	1
c0489	6	9	2	2	0	0	1	2	1
c0490	13	46	7	3	4	0	1	2	0.148938
c0491	11	34	2	2	0	0	1	1	0.351861
c0494	9	23	2	1	0	0	2	0	0.727115
c0495	5	6	2	3	1	0	1	1	1
c0496	5	6	4	3	1	0	3	1	0.0490852
c0499	5	6	2	1	2	0	0	0	1
c0500	22	146	17	4	3	8	4	5	4.26411e-05
c0501	6	9	2	2	0	0	1	1	1
c0502	19	106	2	2	0	0	2	1	0.0295308
c0505	6	9	3	2	0	2	0	2	0.416567
c0506	5	6	4	2	0	3	0	1	0.0490852
c0507	40	701	22	3	0	14	6	13	0.00708758
c0510	11	35	6	2	0	4	0	3	0.20185
c0511	7	13	1	1	0	1	0	0	0.434684
c0513	4	4	2	2	1	0	0	1	0.609538
c0515	5	6	4	2	0	2	0	4	0.0490852
c0517	5	6	2	1	0	0	0	2	1
c0518	6	9	4	3	1	0	2	3	0.189685
c0519	11	33	4	2	2	0	0	2	1
c0520	6	9	2	2	0	0	1	2	1
c0521	4	4	2	1	0	0	2	0	0.609538
c0523	8	18	2	2	0	1	0	1	0.72399
c0524	6	9	2	2	0	0	1	1	1
c0525	12	41	4	3	0	2	2	1	1
c0526	4	4	1	1	0	0	1	0	1
c0528	6	9	3	1	0	0	0	3	0.416567
c0529	10	27	8	3	0	2	2	5	0.00398697
c0530	6	10	2	1	0	0	0	2	1
c0531	5	6	2	2	0	0	1	1	1
c0532	5	6	2	3	1	1	1	0	1
c0533	5	6	2	3	0	1	1	2	1
c0535	8	17	3	2	0	0	3	1	1
c0536	5	6	3	1	0	0	0	3	0.345528
c0537	6	11	1	1	0	0	1	0	0.670978
c0538	6	9	2	2	0	1	0	1	1
c0539	4	5	1	1	1	0	0	0	1
c0541	5	6	3	1	0	0	0	3	0.345528
c0542	6	9	3	2	0	0	1	2	0.416567
c0543	43	865	24	4	1	8	3	19	0.00354026
c0544	7	15	5	3	0	1	1	3	0.0497409
c0545	5	6	5	2	0	1	5	0	0.00459872
c0546	8	17	4	3	1	0	2	2	0.457193
c0547	8	17	2	1	2	0	0	0	0.72399
c0548	8	22	3	3	0	1	1	1	1
c0549	5	6	3	3	2	3	1	0	0.345528
c0550	9	22	5	3	1	0	2	2	0.289346
c0552	6	9	2	2	0	1	2	0	1
c0555	5	6	3	2	0	3	1	0	0.345528
c0556	5	6	1	1	1	0	0	0	0.667211
c0557	4	4	4	3	0	3	1	1	0.013496
c0558	11	34	3	2	0	0	1	2	0.759111
c0561	5	6	2	1	0	0	2	0	1
c0562	6	9	1	1	0	0	1	0	0.670978
c0563	10	27	5	2	0	0	3	2	0.324253
c0564	5	7	1	1	0	0	0	1	0.667211
c0565	6	10	2	2	1	0	0	2	1
c0566	10	27	1	1	0	1	0	0	0.179943
c0567	8	17	4	4	1	3	1	2	0.457193
c0568	5	6	3	3	1	0	1	2	0.345528
c0569	11	34	4	3	3	1	1	0	1
c0571	6	9	2	1	0	0	0	2	1
c0572	5	6	1	1	0	0	0	1	0.667211
c0574	4	4	2	2	0	1	0	1	0.609538
c0575	18	93	6	2	0	0	3	3	1
c0576	6	9	3	2	3	0	0	1	0.416567
c0578	4	4	1	1	0	0	0	1	1
c0579	6	11	2	1	0	2	0	0	1
c0580	5	6	2	2	0	0	1	1	1
c0581	4	4	1	1	0	0	0	1	1
c0582	4	4	1	1	1	0	0	0	1
c0583	5	6	2	3	0	1	1	1	1
c0585	6	9	5	4	1	2	2	2	0.0197582
c0586	5	6	3	2	1	0	0	2	0.345528
c0587	13	47	1	1	0	0	0	1	0.0736986
c0589	15	63	8	3	0	3	4	5	0.169798
c0590	4	4	2	2	0	1	0	1	0.609538
c0592	5	6	2	3	0	1	1	1	1
c0593	11	36	5	2	0	0	4	1	0.526263
c0594	7	13	4	4	1	1	1	2	0.239071
c0595	5	6	4	3	2	0	2	4	0.0490852
c0596	5	6	1	2	1	0	1	0	0.667211
c0597	6	9	1	1	0	0	0	1	0.670978
c0599	7	13	1	1	0	0	0	1	0.434684
c0600	5	6	2	1	0	0	0	2	1
c0601	5	6	4	3	1	0	2	1	0.0490852
c0602	11	33	1	1	0	0	0	1	0.111684
c0603	6	9	1	1	0	0	1	0	0.670978
c0604	6	9	1	1	0	0	0	1	0.670978
c0605	4	4	2	2	0	1	1	0	0.609538
c0606	5	7	3	3	0	2	1	2	0.345528
c0607	6	9	4	2	0	0	3	2	0.189685
c0608	13	47	5	2	4	0	3	0	0.773263
c0612	10	27	5	2	0	0	3	2	0.324253
c0613	34	384	9	4	2	2	3	6	0.468966
c0614	6	9	2	1	2	0	0	0	1
c0615	7	13	2	2	0	0	1	1	1
c0616	16	73	3	2	0	0	2	1	0.291402
c0617	7	13	5	3	0	5	2	2	0.0497409
c0618	19	106	7	4	1	2	2	5	0.811275
c0620	6	10	3	2	2	0	0	3	0.416567
c0621	12	41	6	4	1	1	1	4	0.360148
c0622	6	9	3	3	0	1	2	1	0.416567
c0623	7	13	4	3	1	2	1	0	0.239071
c0624	24	167	16	4	1	7	10	6	0.0017277
c0625	7	13	4	2	0	0	3	1	0.239071
c0627	5	6	3	3	1	2	0	3	0.345528
c0629	11	33	1	1	0	0	1	0	0.111684
c0630	5	7	1	1	0	0	0	1	0.667211
c0632	5	6	3	2	0	0	1	2	0.345528
c0633	4	4	1	1	0	1	0	0	1
c0634	5	6	3	2	0	0	3	2	0.345528
c0635	5	6	1	2	0	1	0	1	0.667211
c0636	5	6	2	2	0	0	2	1	1
c0637	6	10	2	2	1	0	1	0	1
c0639	5	6	1	2	1	0	0	1	0.667211
c0641	4	4	3	3	1	0	1	3	0.117923
c0642	5	6	1	1	0	0	0	1	0.667211
c0643	10	28	4	3	1	0	3	3	0.74306
c0644	9	22	4	3	0	1	1	2	0.501041
c0645	6	10	3	2	0	1	0	2	0.416567
c0647	5	6	1	1	0	0	0	1	0.667211
c0648	5	6	2	2	0	1	0	2	1
c0649	6	9	2	1	2	0	0	0	1
c0651	7	13	1	1	0	0	0	1	0.434684
c0653	6	9	4	2	0	0	3	1	0.189685
c0654	6	9	5	4	3	3	2	1	0.0197582
c0655	10	29	1	1	0	0	0	1	0.179943
c0656	7	13	1	1	0	0	1	0	0.434684
c0657	5	7	3	2	0	1	0	2	0.345528
c0658	19	110	5	3	0	1	2	2	0.629991
c0659	4	4	3	3	1	0	1	3	0.117923
c0660	12	40	2	3	1	1	1	0	0.241267
c0662	8	17	3	2	0	0	1	2	1
c0663	7	13	2	3	0	2	2	2	1
c0665	4	4	1	1	0	0	0	1	1
c0666	15	64	6	3	4	0	1	1	0.59799
c0667	5	6	2	3	0	1	1	1	1
c0668	7	13	2	3	2	1	1	0	1
c0670	11	33	7	4	1	5	1	2	0.0537118
c0672	5	6	1	1	0	0	0	1	0.667211
c0674	11	33	3	2	2	0	0	1	0.759111
c0675	5	6	1	1	0	0	1	0	0.667211
c0676	7	14	4	2	3	2	0	0	0.239071
c0677	8	18	2	1	0	0	0	2	0.72399
c0679	69	1408	28	4	3	1	10	24	0.254528
c0680	14	58	10	2	0	0	7	6	0.00775884
c0681	25	183	9	4	2	8	1	2	0.834981
c0684	4	4	1	1	0	1	0	0	1
c0685	4	4	1	1	0	0	0	1	1
c0686	5	6	1	1	0	0	1	0	0.667211
c0687	6	9	2	2	0	0	1	2	1
c0688	9	22	3	2	0	0	1	2	1
c0689	7	13	2	1	0	0	0	2	1
c0690	6	14	3	2	2	0	0	1	0.416567
c0691	11	33	3	1	0	0	0	3	0.759111
c0694	42	519	19	4	7	2	10	6	0.142648
c0695	9	22	6	4	2	1	4	3	0.0706631
c0696	5	6	2	2	0	1	0	1	1
c0697	7	13	1	1	0	1	0	0	0.434684
c0701	6	9	1	1	0	0	1	0	0.670978
c0702	13	47	3	3	0	2	2	1	0.56217
c0703	5	7	1	1	0	1	0	0	0.667211
c0705	6	9	2	2	0	1	2	0	1
c0706	4	4	3	2	0	0	2	1	0.117923
c0710	6	9	1	1	0	0	0	1	0.670978
c0711	5	6	2	2	0	0	1	1	1
c0712	7	13	3	1	0	0	0	3	0.696399
c0714	6	9	3	2	0	0	2	1	0.416567
c0715	18	92	6	4	1	1	1	4	1
c0716	11	35	6	4	1	5	1	5	0.20185
c0718	11	33	1	1	0	0	0	1	0.111684
c0719	6	9	2	2	0	1	0	1	1
c0720	11	33	3	3	2	1	1	0	0.759111
c0721	6	9	1	1	0	0	0	1	0.670978
c0723	31	279	7	3	0	5	2	2	0.254222
c0724	5	7	2	2	0	1	1	0	1
c0725	11	33	7	3	1	0	4	3	0.0537118
c0726	10	27	4	3	0	1	1	2	0.74306
c0728	4	4	1	1	0	0	1	0	1
c0729	11	35	2	1	0	0	2	0	0.351861
c0730	5	6	3	2	0	0	2	1	0.345528
c0731	4	4	1	1	0	0	0	1	1
c0733	5	7	1	1	0	0	0	1	0.667211
c0734	8	17	2	2	0	0	1	1	0.72399
c0735	4	4	1	1	0	0	1	0	1
c0736	5	6	2	1	0	0	0	2	1
c0738	5	6	2	3	0	1	1	1	1
c0740	6	9	1	1	0	0	1	0	0.670978
c0742	4	4	3	2	0	1	2	0	0.117923
c0743	7	13	3	3	1	0	1	2	0.696399
c0744	5	6	2	2	1	0	0	1	1
c0745	7	13	7	1	0	0	0	7	0.000533771
c0746	11	33	6	3	4	0	3	2	0.20185
c0747	12	40	4	3	1	1	0	2	1
c0748	4	4	3	2	0	0	1	3	0.117923
c0749	11	33	6	4	1	1	1	4	0.20185
c0750	8	18	4	2	0	0	1	3	0.457193
c0751	11	34	6	4	1	1	3	3	0.20185
c0753	6	9	4	2	0	0	3	2	0.189685
c0754	5	6	1	1	0	0	1	0	0.667211
c0756	6	9	1	1	0	0	1	0	0.670978
c0757	5	6	4	2	0	0	2	3	0.0490852
c0759	7	13	3	3	1	1	0	1	0.696399
c0760	5	7	3	2	0	0	2	1	0.345528
c0761	5	6	1	1	0	0	0	1	0.667211
c0762	5	9	2	2	0	0	1	2	1
c0765	12	40	5	3	0	1	2	5	0.557225
c0766	6	10	5	4	1	1	1	2	0.0197582
c0768	4	5	2	2	0	1	0	1	0.609538
c0770	6	9	3	2	0	1	2	0	0.416567
c0771	6	9	4	3	0	1	1	2	0.189685
c0772	4	6	2	1	0	0	0	2	0.609538
c0773	5	6	3	2	0	0	1	2	0.345528
c0774	6	9	3	2	0	1	0	2	0.416567
c0775	5	6	3	1	0	0	3	0	0.345528
c0776	12	66	4	4	1	1	1	1	1
c0777	11	33	2	2	0	0	1	1	0.351861
c0778	9	23	4	2	3	0	0	1	0.501041
c0779	7	13	2	2	1	0	1	0	1
c0780	5	6	1	1	0	0	0	1	0.667211
c0781	4	4	1	1	0	0	1	0	1
c0784	6	10	1	1	0	0	1	0	0.670978
c0785	5	6	2	1	0	0	0	2	1
c0786	4	4	3	2	0	1	0	2	0.117923
c0787	4	5	2	3	0	1	1	1	0.609538
c0788	8	19	3	1	0	0	0	3	1
c0790	5	6	3	2	0	2	0	1	0.345528
c0794	8	18	4	3	0	1	1	3	0.457193
c0795	16	74	3	2	0	0	2	2	0.291402
c0796	10	27	5	3	0	4	1	2	0.324253
c0797	16	73	10	3	3	1	0	7	0.0305283
c0798	4	4	2	1	0	0	0	2	0.609538
c0799	5	6	3	3	1	0	1	2	0.345528
c0801	5	6	1	1	0	0	0	1	0.667211
c0804	5	7	2	2	1	0	0	1	1
c0806	15	63	5	3	0	2	2	2	1
c0807	5	6	1	1	0	0	0	1	0.667211
c0809	6	10	1	1	0	1	0	0	0.670978
c0811	11	34	6	3	0	4	2	1	0.20185
c0812	4	4	3	3	0	1	2	1	0.117923
c0813	5	6	2	2	0	0	1	1	1
c0814	6	9	1	1	0	1	0	0	0.670978
c0815	4	4	1	1	0	0	0	1	1
c0816	5	6	5	2	0	1	0	5	0.00459872
c0817	22	143	5	3	1	0	1	3	0.368296
c0818	28	227	10	3	0	1	7	4	0.843928
c0819	8	17	2	2	0	0	1	2	0.72399
c0820	8	17	1	1	0	0	0	1	0.278776
c0821	4	4	1	1	0	0	1	0	1
c0825	23	170	7	3	1	0	2	5	0.827794
c0826	41	492	15	4	4	3	6	4	0.743126
c0827	5	6	1	1	1	0	0	0	0.667211
c0828	6	9	3	3	0	1	1	1	0.416567
c0829	9	22	2	2	1	0	0	1	0.727115
c0830	16	72	8	3	1	0	1	8	0.193166
c0831	19	94	1	1	0	0	0	1	0.00626897
c0832	5	6	4	3	0	1	3	2	0.0490852
c0833	12	51	4	2	0	1	0	3	1
c0834	5	6	3	2	1	0	0	2	0.345528
c0835	6	9	1	1	0	1	0	0	0.670978
c0836	4	4	1	1	0	0	0	1	1
c0837	22	136	5	2	0	0	1	4	0.368296
c0838	5	6	2	2	0	0	2	1	1
c0839	6	10	5	1	0	0	0	5	0.0197582
c0841	8	26	3	2	0	2	1	0	1
c0842	5	6	2	1	0	0	2	0	1
c0844	5	7	4	1	0	0	4	0	0.0490852
c0845	7	14	2	2	0	1	0	1	1
c0846	5	6	1	2	0	0	1	1	0.667211
c0847	14	55	6	2	0	1	0	6	0.574349
c0849	6	9	1	2	0	1	1	0	0.670978
c0850	13	48	1	1	0	0	0	1	0.0736986
c0851	5	6	3	3	1	0	2	1	0.345528
c0853	7	21	1	1	0	0	1	0	0.434684
c0854	5	6	1	1	0	0	0	1	0.667211
c0855	9	32	2	2	1	0	0	1	0.727115
c0856	10	27	4	2	0	0	2	2	0.74306
c0857	4	4	2	2	0	0	1	1	0.609538
c0858	6	15	2	2	0	1	2	0	1
c0859	15	63	9	3	1	0	1	9	0.0524095
c0860	6	10	4	3	1	3	0	3	0.189685
c0861	6	10	2	1	0	0	0	2	1
c0863	21	127	8	4	2	1	4	3	0.818252
c0865	32	299	18	4	5	7	8	7	0.0136996
c0867	4	4	1	1	0	0	0	1	1
c0869	6	9	1	1	0	0	0	1	0.670978
c0870	6	10	2	1	0	0	0	2	1
c0872	7	13	3	3	0	2	1	1	0.696399
c0873	6	13	1	1	0	0	0	1	0.670978
c0875	4	4	3	2	0	0	3	2	0.117923
c0876	5	6	2	2	1	0	1	0	1
c0877	4	4	1	1	0	0	0	1	1
c0879	13	51	4	3	0	1	1	2	1
c0880	5	6	2	2	0	0	1	1	1
c0881	5	6	2	1	0	0	0	2	1
c0882	8	18	3	2	0	2	1	0	1
c0883	6	9	1	1	0	0	0	1	0.670978
c0884	11	38	7	2	7	0	1	0	0.0537118
c0886	7	14	2	1	0	0	0	2	1
c0887	6	11	4	1	0	0	0	4	0.189685
c0888	8	18	1	1	0	0	0	1	0.278776
c0890	6	9	1	1	0	1	0	0	0.670978
c0891	5	6	3	1	0	0	0	3	0.345528
c0894	5	6	2	4	1	1	1	2	1
c0895	6	9	3	2	0	0	2	1	0.416567
c0896	7	13	1	2	0	0	1	1	0.434684
c0897	6	9	4	2	0	0	1	4	0.189685
c0900	5	6	1	1	0	1	0	0	0.667211
c0901	5	7	4	2	0	3	0	1	0.0490852
c0902	5	6	3	2	0	0	2	2	0.345528
c0903	9	36	1	1	0	0	0	1	0.17989
c0904	11	33	1	1	1	0	0	0	0.111684
c0905	6	10	4	2	0	4	0	2	0.189685
c0906	7	13	3	1	0	3	0	0	0.696399
c0909	4	4	2	2	0	0	1	1	0.609538
c0911	8	17	3	1	0	0	3	0	1
c0912	19	104	2	2	0	0	1	1	0.0295308
c0913	5	7	3	1	0	0	0	3	0.345528
c0915	4	4	1	2	1	0	0	1	1
c0916	4	4	1	2	1	1	0	0	1
c0918	6	11	2	1	0	0	2	0	1
c0919	4	4	1	1	0	0	0	1	1
c0920	6	9	2	2	0	0	2	2	1
c0921	4	4	4	4	3	1	2	1	0.013496
c0922	4	4	1	1	0	0	0	1	1
c0924	4	4	2	1	0	0	2	0	0.609538
c0925	6	9	3	3	0	1	1	1	0.416567
c0926	5	6	1	1	0	0	1	0	0.667211
c0927	10	27	3	3	1	0	1	2	1
c0929	5	6	3	1	0	0	0	3	0.345528
c0930	8	18	4	3	1	0	1	3	0.457193
c0931	4	4	1	2	0	0	1	1	1
c0932	5	6	3	2	0	0	3	1	0.345528
c0933	6	9	2	2	0	0	1	1	1
c0934	9	22	7	3	0	1	4	4	0.00949505
c0936	6	9	1	1	0	0	0	1	0.670978
c0938	8	17	3	3	1	0	1	1	1
c0939	5	6	3	1	0	3	0	0	0.345528
c0940	4	4	3	2	0	0	1	3	0.117923
c0941	6	10	6	4	1	4	1	2	0.00156682
c0942	4	4	2	2	0	0	1	1	0.609538
c0944	6	10	3	3	0	1	1	1	0.416567
c0946	15	57	7	3	0	2	4	3	0.413539
c0947	4	6	1	1	0	0	0	1	1
c0948	6	9	3	1	0	0	0	3	0.416567
c0949	7	13	6	2	0	2	0	5	0.00776514
c0950	8	18	2	2	0	0	1	1	0.72399
c0955	29	246	17	3	1	0	12	7	0.00934501
c0959	5	7	1	1	0	0	0	1	0.667211
c0960	8	17	1	1	0	0	1	0	0.278776
c0961	5	6	3	3	0	2	1	2	0.345528
c0962	6	9	2	2	0	1	1	0	1
c0964	5	6	2	2	0	0	1	1	1
c0966	5	6	3	2	0	1	0	2	0.345528
c0967	5	6	3	2	0	2	1	0	0.345528
c0968	7	13	1	1	0	1	0	0	0.434684
c0969	4	4	1	1	0	0	1	0	1
c0971	14	89	8	3	1	0	1	8	0.0891895
c0972	5	6	2	1	0	0	0	2	1
c0973	16	74	6	3	0	2	3	2	0.794853
c0975	5	6	1	1	1	0	0	0	0.667211
c0976	5	6	1	2	1	1	0	0	0.667211
c0977	8	19	1	1	0	0	0	1	0.278776
c0978	4	4	4	2	0	0	2	3	0.013496
c0979	6	11	3	3	1	0	1	2	0.416567
c0981	4	4	2	2	0	0	1	2	0.609538
c0982	6	10	3	2	0	0	1	2	0.416567
c0983	11	34	3	3	2	3	1	0	0.759111
c0984	9	22	2	2	1	0	0	1	0.727115
c0987	4	4	2	2	0	0	1	1	0.609538
c0988	7	13	3	4	1	1	1	1	0.696399
c0989	13	47	8	4	1	2	5	3	0.043951
c0990	5	6	3	2	0	2	0	1	0.345528
c0992	6	9	2	2	0	1	1	0	1
c0993	14	55	8	3	0	2	3	3	0.0891895
c0994	8	18	2	2	0	0	1	2	0.72399
c0995	18	84	8	4	1	2	3	4	0.455592
c0996	6	9	1	1	0	0	0	1	0.670978
c0998	8	18	3	2	0	0	2	1	1
c1001	10	39	3	1	0	0	3	0	1
c1003	9	22	3	1	0	0	0	3	1
c1004	5	6	1	2	0	1	1	0	0.667211
c1005	4	4	3	3	0	1	1	1	0.117923
c1006	8	17	1	1	0	0	0	1	0.278776
c1008	7	15	1	1	0	0	0	1	0.434684
c1009	6	9	1	1	0	0	0	1	0.670978
c1010	5	6	1	1	0	0	1	0	0.667211
c1012	7	13	1	1	0	0	0	1	0.434684
c1014	6	9	3	2	0	1	0	2	0.416567
c1015	6	10	4	3	2	0	1	2	0.189685
c1016	6	9	3	2	0	3	0	1	0.416567
c1017	6	9	2	2	0	0	1	1	1
c1018	6	9	2	2	0	1	0	1	1
c1019	5	6	1	1	0	0	0	1	0.667211
c1020	4	4	3	1	0	0	0	3	0.117923
c1021	4	4	3	1	3	0	0	0	0.117923
c1023	6	10	3	3	0	2	1	1	0.416567
c1025	4	4	1	1	0	0	1	0	1
c1027	6	11	1	1	0	0	1	0	0.670978
c1028	4	4	1	1	0	0	0	1	1
c1029	4	4	1	1	0	0	1	0	1
c1030	4	4	1	1	0	0	0	1	1
c1031	5	6	3	2	0	0	1	3	0.345528
c1032	28	231	8	3	3	0	3	3	0.690546
c1034	6	9	2	1	0	0	0	2	1
c1035	6	9	5	3	0	1	3	1	0.0197582
c1036	9	22	1	2	0	1	0	1	0.17989
c1038	4	4	1	1	0	0	0	1	1
c1039	5	6	2	2	0	1	0	1	1
c1040	7	13	2	1	0	0	0	2	1
c1041	20	115	4	3	1	2	0	1	0.240129
c1042	4	4	1	1	0	0	0	1	1
c1043	7	13	2	2	0	1	0	1	1
c1044	4	4	2	2	0	0	1	2	0.609538
c1046	4	4	1	1	0	0	0	1	1
c1047	4	4	3	2	0	2	0	2	0.117923
c1048	5	6	3	3	0	1	1	1	0.345528
c1049	6	9	2	2	1	0	1	0	1
c1050	5	6	3	2	0	1	3	0	0.345528
c1051	8	19	1	1	0	0	0	1	0.278776
c1052	6	9	2	2	1	0	0	1	1
c1053	4	4	1	1	0	0	1	0	1
c1054	13	47	2	1	0	0	0	2	0.241326
c1055	7	13	1	1	0	0	1	0	0.434684
c1057	7	13	5	2	0	2	0	3	0.0497409
c1059	10	45	2	1	0	0	0	2	0.510493
c1060	5	6	2	3	0	1	1	1	1
c1061	5	6	2	1	0	0	2	0	1
c1062	4	4	1	1	0	0	0	1	1
c1063	4	4	1	2	0	1	0	1	1
c1066	8	17	2	2	0	0	1	1	0.72399
c1068	5	6	2	2	0	0	1	1	1
c1069	6	9	1	1	0	1	0	0	0.670978
c1070	6	9	2	1	0	0	0	2	1
c1072	17	84	1	1	0	0	0	1	0.0177988
c1073	4	4	1	1	0	0	1	0	1
c1074	5	6	1	1	0	0	1	0	0.667211
c1075	5	6	3	2	1	0	0	2	0.345528
c1076	5	7	1	1	0	0	0	1	0.667211
c1077	6	9	4	3	0	1	2	2	0.189685
c1078	10	28	1	1	0	0	0	1	0.179943
c1079	6	11	4	2	0	0	4	1	0.189685
c1080	4	4	2	2	0	1	1	0	0.609538
c1081	11	34	8	3	0	5	2	4	0.0102422
c1083	5	6	2	1	0	0	0	2	1
c1084	4	4	2	1	0	0	0	2	0.609538
c1085	4	4	1	1	0	0	0	1	1
c1088	8	17	1	2	0	0	1	1	0.278776
c1089	5	6	1	1	0	0	1	0	0.667211
c1090	4	4	1	1	0	0	0	1	1
c1091	4	5	1	1	1	0	0	0	1
c1092	4	4	3	3	0	1	1	1	0.117923
c1093	5	6	2	1	0	2	0	0	1
c1094	6	9	2	2	0	1	0	1	1
c1095	4	4	3	3	1	2	0	2	0.117923
c1099	8	17	4	3	0	1	2	3	0.457193
c1100	5	7	3	3	1	0	3	1	0.345528
c1102	4	4	3	3	1	0	1	2	0.117923
c1103	5	7	3	2	0	0	1	2	0.345528
c1104	5	6	4	3	0	1	1	3	0.0490852
c1105	15	64	3	3	0	1	1	2	0.290919
c1107	6	9	3	2	0	0	1	2	0.416567
c1108	6	9	3	2	2	0	0	1	0.416567
c1109	10	27	1	1	1	0	0	0	0.179943
c1110	8	17	2	2	0	1	1	0	0.72399
c1111	7	14	2	2	1	0	0	1	1
c1116	6	9	4	3	0	2	1	3	0.189685
c1118	5	6	1	1	0	0	1	0	0.667211
c1119	4	6	1	1	0	0	0	1	1
c1120	6	9	1	1	0	1	0	0	0.670978
c1121	6	9	4	1	0	0	0	4	0.189685
c1122	4	4	1	1	0	0	0	1	1
c1124	6	13	3	2	0	1	2	0	0.416567
c1125	5	6	3	1	0	0	0	3	0.345528
c1127	6	9	3	2	0	3	0	1	0.416567
c1128	4	4	1	1	0	0	0	1	1
c1129	6	9	4	3	0	1	1	3	0.189685
c1130	4	4	1	1	0	0	1	0	1
c1133	11	50	1	1	1	0	0	0	0.111684
c1139	5	6	3	2	0	0	1	2	0.345528
c1141	11	33	5	2	0	2	0	3	0.526263
c1142	18	92	2	1	0	0	0	2	0.0453837
c1143	16	73	2	1	0	0	0	2	0.109591
c1144	6	9	2	2	0	0	2	1	1
c1145	4	4	2	1	0	2	0	0	0.609538
c1146	9	22	3	2	0	0	2	1	1
c1147	6	9	3	1	0	0	0	3	0.416567
c1148	7	15	3	2	0	0	2	1	0.696399
c1150	5	6	1	1	1	0	0	0	0.667211
c1151	30	261	10	3	0	1	2	7	1
c1153	5	6	2	1	0	2	0	0	1
c1154	4	4	3	2	0	1	0	2	0.117923
c1156	13	47	2	1	0	0	0	2	0.241326
c1158	5	6	3	2	1	0	2	0	0.345528
c1159	7	13	3	1	0	0	0	3	0.696399
c1161	4	4	1	1	0	0	0	1	1
c1162	5	7	2	2	0	0	2	1	1
c1168	6	9	1	1	0	0	0	1	0.670978
c1170	7	13	5	3	0	1	1	3	0.0497409
c1171	5	6	2	1	0	0	0	2	1
c1173	4	4	3	3	1	0	1	1	0.117923
c1174	10	27	4	3	0	1	1	3	0.74306
c1177	37	400	12	3	0	1	3	10	1
c1178	4	4	2	1	2	0	0	0	0.609538
c1180	4	4	1	1	0	0	0	1	1
c1181	5	7	1	1	1	0	0	0	0.667211
c1183	7	13	5	3	3	0	1	1	0.0497409
c1184	5	6	1	1	0	0	1	0	0.667211
c1188	8	17	4	2	1	0	0	3	0.457193
c1189	5	6	2	1	0	0	0	2	1
c1190	5	6	4	3	1	0	1	2	0.0490852
c1194	6	9	2	2	0	0	1	1	1
c1195	5	6	2	1	0	2	0	0	1
c1196	5	6	2	2	1	0	1	0	1
c1200	10	27	4	2	1	0	0	3	0.74306
c1201	5	6	1	1	0	0	1	0	0.667211
c1202	6	10	3	2	0	0	1	2	0.416567
c1205	6	9	5	4	1	3	1	2	0.0197582
c1207	11	37	2	2	0	1	0	1	0.351861
c1208	6	10	3	2	1	0	0	3	0.416567
c1209	6	9	3	1	0	0	0	3	0.416567
c1210	10	27	9	4	1	2	2	8	0.000429462
c1211	5	6	2	1	0	0	0	2	1
c1212	5	6	2	1	0	0	0	2	1
c1213	8	17	2	2	1	0	0	1	0.72399
c1214	4	4	1	1	0	0	0	1	1
c1217	5	6	1	1	0	1	0	0	0.667211
c1218	6	9	1	1	0	0	0	1	0.670978
c1220	5	6	2	2	0	1	1	0	1
c1222	7	14	1	2	0	0	1	1	0.434684
c1223	9	22	4	3	0	3	1	1	0.501041
c1224	5	6	2	1	0	0	0	2	1
c1225	8	17	3	2	0	0	1	2	1
c1226	5	6	3	2	0	0	2	1	0.345528
c1227	4	4	1	2	0	0	1	1	1
c1228	19	104	5	3	0	1	1	5	0.629991
c1229	5	6	2	3	0	1	1	1	1
c1231	4	4	3	2	0	0	2	1	0.117923
c1232	6	9	2	1	0	0	0	2	1
c1234	6	9	2	2	1	0	0	1	1
c1235	4	4	2	1	0	2	0	0	0.609538
c1237	13	47	3	2	0	0	2	1	0.56217
c1238	5	6	3	2	0	0	1	2	0.345528
c1240	7	13	1	1	0	0	1	0	0.434684
c1241	5	6	1	1	0	0	0	1	0.667211
c1242	4	4	2	2	0	0	1	1	0.609538
c1243	4	4	1	1	0	0	0	1	1
c1246	6	10	2	3	1	0	1	1	1
c1248	5	6	1	1	0	0	1	0	0.667211
c1249	5	6	4	3	0	2	2	1	0.0490852
c1252	7	13	2	3	2	1	0	1	1
c1254	6	10	1	1	0	0	0	1	0.670978
c1255	4	4	1	1	0	0	0	1	1
c1256	5	6	2	1	0	0	0	2	1
c1257	11	33	2	2	0	0	1	1	0.351861
c1261	11	34	5	3	1	2	0	5	0.526263
c1262	5	6	1	1	0	0	1	0	0.667211
c1263	5	8	2	2	1	0	0	2	1
c1265	19	103	1	1	0	0	0	1	0.00626897
c1267	11	35	7	3	3	0	3	4	0.0537118
c1268	5	6	1	1	1	0	0	0	0.667211
c1269	4	4	2	1	0	0	0	2	0.609538
c1272	4	4	1	1	0	1	0	0	1
c1274	7	13	5	2	0	4	0	3	0.0497409
c1275	7	13	2	1	0	0	0	2	1
c1276	4	4	1	1	0	0	0	1	1
c1277	5	6	1	1	0	0	0	1	0.667211
c1282	4	4	1	1	0	0	0	1	1
c1284	5	6	2	2	1	0	0	1	1
c1285	5	6	2	2	0	1	0	2	1
c1286	5	6	1	1	0	0	1	0	0.667211
c1288	8	17	1	1	0	0	0	1	0.278776
c1290	6	10	1	1	0	1	0	0	0.670978
c1294	4	4	1	1	0	0	1	0	1
c1295	5	6	2	2	1	0	0	2	1
c1296	4	4	2	2	0	0	1	1	0.609538
c1300	7	13	4	4	1	1	1	2	0.239071
c1302	5	6	4	2	0	0	4	1	0.0490852
c1304	6	9	3	2	0	2	0	1	0.416567
c1307	5	6	2	1	0	0	0	2	1
c1309	28	227	16	4	1	1	10	6	0.0151235
c1312	4	4	1	2	0	0	1	1	1
c1314	8	17	5	3	0	5	2	2	0.131447
c1315	6	9	1	1	0	0	0	1	0.670978
c1316	5	7	1	1	0	0	0	1	0.667211
c1319	5	6	1	1	0	0	0	1	0.667211
c1321	6	9	1	1	0	0	0	1	0.670978
c1322	5	6	1	1	0	0	1	0	0.667211
c1323	6	9	1	2	1	0	0	1	0.670978
c1324	4	4	2	2	0	0	1	1	0.609538
c1326	5	7	4	4	1	1	1	4	0.0490852
c1327	5	6	2	1	0	0	0	2	1
c1332	6	9	4	2	0	0	3	1	0.189685
c1333	4	4	1	1	0	0	1	0	1
c1334	5	6	1	2	0	1	0	1	0.667211
c1335	6	9	2	2	0	0	1	2	1
c1337	5	6	2	3	0	1	1	1	1
c1338	5	6	3	2	0	2	2	0	0.345528
c1345	4	4	1	1	0	1	0	0	1
c1346	15	64	5	3	1	0	1	5	1
c1348	4	4	1	1	0	0	0	1	1
c1351	4	4	1	2	1	1	0	0	1
c1352	4	4	2	2	0	0	1	2	0.609538
c1355	5	6	3	2	0	1	0	2	0.345528
c1356	6	9	2	2	1	0	0	1	1
c1358	6	9	2	4	1	1	1	1	1
c1359	5	6	2	3	0	1	1	1	1
c1360	5	6	4	2	0	2	4	0	0.0490852
c1361	11	34	3	3	1	1	0	2	0.759111
c1362	5	7	1	2	0	0	1	1	0.667211
c1364	5	6	1	1	0	0	0	1	0.667211
c1368	8	18	4	2	0	0	1	3	0.457193
c1370	4	4	2	2	0	0	1	1	0.609538
c1371	4	4	1	1	0	0	1	0	1
c1372	6	9	2	1	0	0	0	2	1
c1374	5	6	1	1	0	0	0	1	0.667211
c1375	11	34	8	4	1	4	2	4	0.0102422
c1376	6	9	3	3	0	1	2	1	0.416567
c1377	4	4	1	1	0	0	0	1	1
c1378	5	6	2	2	0	0	2	1	1
c1379	4	4	1	1	0	0	0	1	1
c1382	5	6	1	1	1	0	0	0	0.667211
c1384	12	35	6	2	0	1	0	6	0.360148
c1385	26	195	7	3	1	0	2	4	0.537488
c1386	4	4	2	1	0	0	2	0	0.609538
c1388	7	14	3	4	1	1	1	1	0.696399
c1389	5	7	1	1	0	1	0	0	0.667211
c1390	4	4	2	2	0	0	2	2	0.609538
c1395	4	4	1	2	0	0	1	1	1
c1397	8	19	1	1	0	0	0	1	0.278776
c1399	18	97	2	2	1	0	0	1	0.0453837
c1400	7	13	2	2	0	0	1	1	1
c1401	6	10	2	2	0	0	1	1	1
c1402	13	49	6	3	1	0	3	3	0.386866
c1403	6	9	1	2	0	0	1	1	0.670978
c1404	6	9	1	1	0	0	1	0	0.670978
c1405	5	6	1	1	0	0	0	1	0.667211
c1406	4	4	2	1	0	0	0	2	0.609538
c1407	5	6	4	4	1	3	1	1	0.0490852
c1408	6	9	1	1	0	0	1	0	0.670978
c1410	4	4	3	1	0	0	0	3	0.117923
c1411	5	6	3	1	0	0	0	3	0.345528
c1414	6	9	4	3	0	1	2	2	0.189685
c1415	8	18	4	4	1	1	2	2	0.457193
c1417	5	6	2	1	0	0	0	2	1
c1418	6	9	5	2	0	3	0	3	0.0197582
c1420	6	9	2	1	0	0	0	2	1
c1421	9	22	3	2	0	1	0	3	1
c1426	19	107	5	2	0	0	1	5	0.629991
c1427	7	13	2	1	2	0	0	0	1
c1428	15	63	10	3	0	2	5	3	0.0120306
c1430	7	15	3	2	0	0	1	3	0.696399
c1431	32	301	11	3	2	5	6	0	1
c1433	11	34	4	1	0	0	0	4	1
c1435	5	6	1	1	0	0	1	0	0.667211
c1439	5	6	1	2	1	0	1	0	0.667211
c1440	10	27	4	3	0	1	1	3	0.74306
c1442	28	228	8	4	2	3	1	3	0.690546
c1444	6	9	4	3	1	1	0	3	0.189685
c1445	6	11	1	1	0	0	0	1	0.670978
c1448	5	6	1	1	0	1	0	0	0.667211
c1449	27	215	9	4	4	2	2	3	1
c1450	6	9	2	2	1	0	0	2	1
c1452	6	9	2	1	0	0	0	2	1
c1453	8	17	4	4	1	1	2	4	0.457193
c1454	4	4	2	2	0	1	0	1	0.609538
c1455	6	9	3	2	0	0	2	1	0.416567
c1456	5	6	1	1	0	0	0	1	0.667211
c1459	6	9	3	1	0	0	0	3	0.416567
c1460	5	7	1	1	0	0	1	0	0.667211
c1462	4	4	1	1	0	1	0	0	1
c1463	5	6	2	2	0	1	0	1	1
c1464	5	6	2	2	0	1	1	0	1

## Sheet: bioplex
Cluster ID	Genes	Interactions	Genes annotated to a reference set	Categories represented	Genes annotated to an AGE set	Genes annotated to an ARD set	Genes annotated to an EX set	Genes annotated to an ME set	p-value
c0002	18	92	5	1	0	0	5	0	0.627089
c0003	5	6	2	1	0	0	2	0	1
c0004	4	5	1	1	0	0	1	0	1
c0005	4	4	2	2	1	1	0	0	0.614107
c0006	5	6	2	2	0	0	1	1	1
c0007	5	6	2	2	0	0	1	1	1
c0008	6	9	3	2	0	1	0	2	0.425573
c0009	12	41	6	4	5	2	1	1	0.362753
c0010	6	9	1	1	0	0	1	0	0.671631
c0013	5	6	3	3	1	0	1	2	0.349772
c0014	7	13	2	2	1	0	0	1	1
c0015	20	109	4	3	2	0	1	2	0.23934
c0016	11	33	2	1	0	0	2	0	0.34911
c0017	5	6	2	2	1	0	1	0	1
c0018	24	166	3	2	0	0	2	1	0.0293244
c0019	8	17	2	2	1	0	0	1	0.721832
c0020	5	6	2	2	1	0	0	2	1
c0021	5	6	1	1	0	1	0	0	0.664276
c0022	4	4	2	2	0	0	2	1	0.614107
c0023	10	27	5	3	4	0	1	1	0.331883
c0024	5	6	2	3	0	1	1	1	1
c0026	20	110	8	2	0	0	6	3	0.642606
c0027	4	4	2	2	0	0	1	1	0.614107
c0028	5	6	1	1	0	0	1	0	0.664276
c0029	16	74	5	3	0	3	1	1	1
c0030	7	13	2	1	0	0	2	0	1
c0031	6	9	2	1	0	0	0	2	1
c0032	4	4	3	2	0	0	2	1	0.1245
c0033	5	6	1	1	0	1	0	0	0.664276
c0034	8	17	4	3	1	0	1	3	0.461249
c0036	6	9	1	1	0	1	0	0	0.671631
c0037	7	13	2	1	0	0	0	2	1
c0038	8	17	5	4	4	1	2	1	0.136302
c0040	8	17	3	3	1	0	1	2	1
c0041	5	6	1	1	0	0	1	0	0.664276
c0043	5	6	1	1	1	0	0	0	0.664276
c0044	12	42	3	2	0	0	3	1	0.560251
c0045	5	6	1	1	0	0	0	1	0.664276
c0046	7	13	3	1	0	0	3	0	0.70025
c0047	20	106	3	3	0	1	1	1	0.0968687
c0048	5	6	1	1	0	0	1	0	0.664276
c0049	25	180	4	3	1	0	2	2	0.0574411
c0051	9	22	3	1	0	0	3	0	1
c0052	4	4	2	1	0	0	0	2	0.614107
c0053	7	13	2	2	0	1	0	1	1
c0054	6	9	2	2	1	0	1	0	1
c0055	14	51	4	3	1	0	3	1	0.7823
c0056	6	9	2	1	0	0	2	0	1
c0058	5	6	3	2	2	0	0	2	0.349772
c0059	5	6	1	1	0	0	0	1	0.664276
c0060	6	9	1	1	0	0	0	1	0.671631
c0061	5	6	1	1	0	0	0	1	0.664276
c0062	20	114	7	4	2	2	2	3	1
c0063	5	6	2	1	0	0	0	2	1
c0064	20	115	4	2	3	0	1	0	0.23934
c0065	17	82	12	4	9	2	5	5	0.00352122
c0067	8	17	1	1	0	1	0	0	0.275736
c0068	4	4	2	3	1	1	1	0	0.614107
c0069	14	55	5	3	1	0	1	3	1
c0070	19	103	1	1	0	0	0	1	0.00616948
c0072	17	82	4	2	0	0	1	3	0.447411
c0073	5	6	1	1	0	0	0	1	0.664276
c0075	5	6	4	2	0	0	1	3	0.0528538
c0076	12	49	8	3	2	3	3	0	0.030416
c0077	8	18	7	1	7	0	0	0	0.00342602
c0079	6	9	1	1	0	1	0	0	0.671631
c0080	10	28	3	1	0	0	3	0	1
c0082	4	4	1	1	0	0	0	1	1
c0084	5	6	2	4	1	1	2	1	1
c0087	5	6	3	4	1	1	1	2	0.349772
c0088	6	9	1	2	1	0	0	1	0.671631
c0089	9	22	2	1	2	0	0	0	0.727927
c0091	6	9	3	2	3	0	0	1	0.425573
c0092	11	33	3	2	0	0	1	3	0.757467
c0093	6	9	2	2	0	0	1	2	1
c0097	5	6	2	2	0	0	1	2	1
c0099	24	166	4	4	2	1	2	1	0.0840038
c0102	15	61	3	3	1	1	0	1	0.286528
c0104	8	17	1	1	0	0	1	0	0.275736
c0106	6	9	2	1	0	0	0	2	1
c0110	7	13	7	1	0	0	0	7	0.000615394
c0112	9	22	2	2	0	1	0	1	0.727927
c0113	6	9	2	2	1	1	0	0	1
c0114	4	4	1	1	0	0	0	1	1
c0115	5	6	5	3	1	0	3	2	0.00509225
c0117	5	6	1	1	0	0	1	0	0.664276
c0118	4	4	1	1	0	0	0	1	1
c0119	5	6	4	3	3	1	0	1	0.0528538
c0121	6	9	1	1	0	0	1	0	0.671631
c0122	4	4	4	3	0	1	2	3	0.0146446
c0123	4	4	1	1	0	0	0	1	1
c0124	5	6	1	2	0	0	1	1	0.664276
c0125	6	9	4	2	0	0	3	2	0.191952
c0126	6	10	1	1	0	0	1	0	0.671631
c0127	4	4	3	3	2	2	0	1	0.1245
c0129	4	4	3	3	0	1	2	1	0.1245
c0131	6	9	1	1	0	0	0	1	0.671631
c0133	4	4	2	3	0	1	2	1	0.614107
c0134	5	6	2	2	0	0	1	1	1
c0135	4	4	3	2	2	0	1	0	0.1245
c0136	4	4	3	1	0	0	3	0	0.1245
c0137	6	9	1	1	0	0	1	0	0.671631
c0139	8	17	2	2	0	0	1	2	0.721832
c0141	27	211	5	3	0	1	4	1	0.103698
c0143	10	27	8	3	0	1	3	6	0.00460847
c0145	4	4	2	1	2	0	0	0	0.614107
c0148	13	48	4	2	0	0	3	1	1
c0149	7	13	4	3	4	3	0	1	0.246488
c0150	7	13	4	3	1	0	1	2	0.246488
c0151	5	7	2	1	0	0	0	2	1
c0152	7	13	4	4	1	1	1	2	0.246488
c0153	4	4	2	2	0	0	1	1	0.614107
c0156	18	96	3	2	0	0	1	2	0.138035
c0157	4	4	1	1	0	0	1	0	1
c0158	5	6	1	1	0	0	0	1	0.664276
c0159	6	9	3	2	1	0	0	2	0.425573
c0161	7	13	5	3	3	0	2	2	0.0542045
c0164	11	35	2	2	0	0	1	1	0.34911
c0166	6	9	1	2	1	1	0	0	0.671631
c0168	12	41	2	2	1	0	0	1	0.236718
c0169	11	33	2	2	1	0	1	0	0.34911
c0172	5	6	3	3	0	1	1	1	0.349772
c0173	4	4	1	1	0	0	0	1	1
c0174	6	9	5	2	3	0	0	2	0.0217016
c0175	4	4	2	2	0	0	1	1	0.614107
c0177	6	9	2	2	0	1	0	1	1
c0178	5	7	2	1	0	0	2	0	1
c0179	5	6	2	2	1	0	1	0	1
c0180	8	18	5	2	0	0	4	1	0.136302
c0181	7	13	1	1	0	0	0	1	0.433638
c0183	4	4	3	1	0	0	0	3	0.1245
c0184	14	56	3	2	0	2	1	0	0.40414
c0186	5	6	1	1	0	0	0	1	0.664276
c0187	4	4	1	1	1	0	0	0	1
c0188	5	6	2	1	0	2	0	0	1
c0189	6	9	1	1	0	1	0	0	0.671631
c0190	5	6	3	2	0	1	0	2	0.349772
c0191	6	11	2	3	1	0	1	1	1
c0192	5	6	3	1	0	0	0	3	0.349772
c0193	7	13	2	2	0	0	1	2	1
c0195	6	10	1	1	0	0	1	0	0.671631
c0197	6	9	3	2	0	0	2	1	0.425573
c0198	5	6	3	3	1	1	0	1	0.349772
c0199	8	17	6	3	4	0	1	1	0.0245234
c0200	12	40	5	4	2	2	1	2	0.762783
c0201	5	6	4	2	0	0	2	3	0.0528538
c0202	4	4	4	3	3	1	0	2	0.0146446
c0204	5	6	1	1	0	0	0	1	0.664276
c0205	6	9	1	1	0	0	0	1	0.671631
c0206	4	4	1	1	0	0	1	0	1
c0207	18	87	4	3	0	1	1	4	0.328046
c0208	4	4	2	2	0	0	1	1	0.614107
c0209	14	69	6	2	0	0	4	3	0.57837
c0210	4	5	3	3	0	1	1	1	0.1245
c0211	13	48	4	2	0	0	3	1	1
c0212	8	17	2	2	0	1	1	0	0.721832
c0218	4	4	3	2	0	1	0	2	0.1245
c0219	5	7	2	2	2	0	0	1	1
c0220	5	6	2	3	1	1	0	1	1
c0221	16	79	7	3	0	1	6	1	0.442883
c0223	4	4	1	1	0	0	0	1	1
c0224	9	23	1	1	0	0	1	0	0.175571
c0225	5	6	1	1	0	0	1	0	0.664276
c0226	5	6	2	1	0	2	0	0	1
c0227	6	9	1	1	0	0	0	1	0.671631
c0229	6	9	1	1	0	0	0	1	0.671631
c0230	6	9	4	2	4	1	0	0	0.191952
c0231	10	27	4	4	1	1	1	3	0.746573
c0232	6	9	3	2	1	0	2	0	0.425573
c0233	5	6	1	2	1	0	0	1	0.664276
c0235	5	6	2	1	2	0	0	0	1
c0237	10	28	2	2	1	0	0	1	0.509887
c0240	5	6	1	1	0	0	1	0	0.664276
c0241	5	6	2	1	0	0	0	2	1
c0242	6	9	1	1	0	0	1	0	0.671631
c0245	8	19	3	1	0	0	0	3	1
c0246	6	9	1	1	0	0	1	0	0.671631
c0248	6	9	2	2	0	1	0	2	1
c0249	5	6	3	3	1	0	1	3	0.349772
c0251	5	6	1	1	0	0	1	0	0.664276
c0253	4	5	2	1	0	0	0	2	0.614107
c0254	5	6	2	1	0	0	2	0	1
c0255	5	6	3	3	2	2	0	1	0.349772
c0256	4	4	1	1	0	1	0	0	1
c0257	6	11	1	1	1	0	0	0	0.671631
c0258	4	4	2	2	0	2	0	1	0.614107
c0260	8	17	4	3	2	0	2	1	0.461249
c0261	7	13	2	3	1	0	1	1	1
c0262	6	9	4	3	0	1	1	4	0.191952
c0264	9	23	4	3	0	1	2	1	0.509495
c0266	8	17	3	3	1	0	1	1	1
c0267	8	18	1	1	0	0	0	1	0.275736
c0268	7	14	4	3	1	0	2	3	0.246488
c0269	4	4	1	1	0	0	1	0	1
c0271	5	9	2	2	0	1	0	1	1
c0272	5	6	2	1	2	0	0	0	1
c0273	5	6	1	1	0	0	1	0	0.664276
c0275	5	6	2	3	1	0	1	1	1
c0277	13	48	2	2	1	0	1	0	0.241925
c0278	5	6	1	1	1	0	0	0	0.664276
c0280	25	181	3	2	0	0	2	1	0.0188571
c0281	5	6	3	3	1	1	2	0	0.349772
c0282	5	6	2	2	0	0	2	1	1
c0284	5	6	1	1	0	0	0	1	0.664276
c0285	5	6	2	2	0	1	0	2	1
c0287	4	4	1	1	0	0	1	0	1
c0288	8	17	2	2	1	1	0	0	0.721832
c0290	5	6	3	2	0	1	0	2	0.349772
c0293	5	6	3	3	1	0	1	1	0.349772
c0294	6	9	1	1	0	0	0	1	0.671631
c0295	5	6	1	1	1	0	0	0	0.664276
c0296	4	4	2	3	1	1	0	1	0.614107
c0298	5	6	2	2	0	0	1	1	1
c0299	4	4	2	2	0	0	1	2	0.614107
c0301	5	6	3	2	0	2	0	1	0.349772
c0302	6	9	4	2	0	0	1	3	0.191952
c0304	6	9	1	1	0	0	1	0	0.671631
c0305	10	28	2	3	0	1	1	1	0.509887
c0306	4	4	2	2	0	0	1	2	0.614107
c0308	5	6	2	2	0	1	0	2	1
c0311	5	7	1	1	0	0	1	0	0.664276
c0312	14	56	5	2	0	0	2	5	1
c0313	4	4	1	1	0	0	0	1	1
c0315	5	6	1	1	0	1	0	0	0.664276
c0316	5	7	3	2	1	0	2	0	0.349772
c0317	4	4	2	3	1	0	1	1	0.614107
c0318	8	17	5	2	0	0	2	4	0.136302
c0319	31	280	19	4	1	4	13	6	0.00373837
c0320	17	83	5	2	4	0	1	0	0.800882
c0321	6	10	2	2	0	0	1	1	1
c0322	5	6	1	2	0	1	0	1	0.664276
c0324	6	9	4	3	1	0	2	1	0.191952
c0325	6	9	1	1	0	0	1	0	0.671631
c0330	5	6	1	1	0	0	0	1	0.664276
c0331	5	7	3	2	0	0	3	1	0.349772
c0332	12	40	4	2	0	0	2	4	1
c0334	5	6	2	1	0	0	0	2	1
c0336	5	6	2	2	0	1	0	1	1
c0337	5	6	3	3	0	1	2	1	0.349772
c0338	5	6	3	2	1	0	0	2	0.349772
c0339	6	9	2	2	0	1	0	1	1
c0342	5	6	2	2	0	0	2	1	1
c0343	8	17	3	3	2	0	1	1	1
c0344	4	4	1	1	0	0	0	1	1
c0346	7	13	5	4	2	1	1	1	0.0542045
c0347	5	6	2	3	2	1	0	1	1
c0348	4	4	2	1	0	0	0	2	0.614107
c0349	5	6	1	2	1	0	0	1	0.664276
c0352	4	4	1	1	0	0	0	1	1
c0354	5	6	1	1	0	1	0	0	0.664276
c0355	4	4	2	2	1	1	0	0	0.614107
c0357	5	6	2	2	0	0	1	1	1
c0359	7	13	4	3	1	2	0	4	0.246488
c0360	10	27	1	1	1	0	0	0	0.180368
c0362	6	10	2	3	0	1	1	1	1
c0363	5	6	2	2	1	0	0	2	1
c0365	4	4	1	1	0	0	0	1	1
c0366	4	5	1	1	0	0	0	1	1
c0367	5	6	1	1	0	1	0	0	0.664276
c0368	5	6	2	3	2	1	1	0	1
c0369	4	4	1	1	0	0	0	1	1
c0370	5	6	2	3	0	1	1	2	1
c0371	5	6	2	1	0	0	0	2	1
c0372	7	13	3	2	0	0	3	1	0.70025
c0373	5	6	4	2	0	0	2	2	0.0528538
c0374	7	13	1	1	0	0	0	1	0.433638
c0375	5	6	1	1	0	0	0	1	0.664276
c0377	8	17	1	1	0	0	0	1	0.275736
c0378	5	6	3	3	2	1	1	0	0.349772
c0379	5	6	2	2	0	1	0	1	1
c0380	4	4	2	2	0	0	1	1	0.614107
c0381	4	4	1	1	0	0	1	0	1
c0382	4	4	3	1	0	0	0	3	0.1245
c0385	7	13	3	1	0	0	3	0	0.70025
c0388	6	9	1	1	0	0	0	1	0.671631
c0389	4	4	1	1	0	1	0	0	1
c0391	5	6	3	2	2	0	0	1	0.349772
c0392	5	6	1	2	0	0	1	1	0.664276
c0393	5	6	2	1	0	0	2	0	1
c0397	6	9	2	2	0	1	0	1	1
c0398	4	4	2	1	0	0	2	0	0.614107
c0400	5	7	1	2	1	1	0	0	0.664276
c0402	5	6	3	2	0	2	1	0	0.349772
c0405	4	4	2	2	0	0	1	1	0.614107
c0406	5	6	3	2	2	0	0	1	0.349772
c0408	7	14	4	2	0	0	3	1	0.246488
c0412	6	10	2	2	1	0	0	1	1
c0414	5	6	1	1	0	0	1	0	0.664276
c0415	6	9	2	2	2	0	1	0	1
c0416	6	13	4	4	1	1	1	3	0.191952
c0417	8	17	4	3	1	0	2	1	0.461249
c0419	5	6	3	3	1	0	1	1	0.349772
c0421	5	6	1	1	0	0	0	1	0.664276
c0423	11	33	2	2	0	0	1	2	0.34911
c0425	10	27	4	3	0	2	2	4	0.746573
c0427	4	4	1	1	0	0	1	0	1
c0428	5	6	2	2	0	0	1	1	1
c0429	5	6	3	2	0	0	1	2	0.349772
c0430	6	9	4	3	1	0	1	2	0.191952
c0431	6	9	4	3	0	3	1	1	0.191952
c0433	4	4	2	3	0	1	1	1	0.614107
c0434	5	6	3	3	0	1	1	2	0.349772
c0438	5	6	2	2	0	1	1	0	1
c0439	6	9	5	4	1	1	1	2	0.0217016
c0440	11	33	7	4	1	2	2	6	0.0575624
c0441	8	17	5	4	1	1	3	3	0.136302
c0442	5	6	3	3	0	1	1	2	0.349772
c0443	4	4	1	1	0	0	0	1	1
c0444	5	6	2	2	0	0	1	1	1
c0445	4	4	2	1	2	0	0	0	0.614107
c0447	7	14	2	2	1	0	0	1	1
c0448	4	4	2	2	0	0	2	2	0.614107
c0449	5	6	2	3	0	1	2	1	1
c0450	17	82	6	4	1	1	1	5	1
c0451	4	4	1	1	0	0	0	1	1
c0453	5	6	1	1	0	0	0	1	0.664276
c0459	6	9	4	3	2	2	0	1	0.191952
c0461	8	17	3	2	0	1	2	0	1
c0462	21	128	5	4	2	1	2	1	0.363315
c0463	4	4	2	2	0	2	1	0	0.614107
c0466	7	13	5	2	1	0	0	4	0.0542045
c0467	8	17	5	3	1	0	1	3	0.136302
c0468	4	4	2	1	0	0	0	2	0.614107
c0469	12	42	3	2	0	1	0	2	0.560251
c0470	4	5	3	2	0	0	1	2	0.1245
c0471	5	6	1	1	0	0	1	0	0.664276
c0473	4	4	1	1	1	0	0	0	1
c0474	5	6	2	2	0	0	1	1	1
c0475	6	9	2	2	0	0	1	1	1
c0476	5	6	1	1	0	0	0	1	0.664276
c0477	8	20	4	2	2	0	0	2	0.461249
c0478	8	18	2	3	1	1	1	0	0.721832
c0479	6	9	2	2	0	1	0	1	1
c0480	5	6	2	2	0	1	1	0	1
c0481	7	15	5	3	3	0	2	2	0.0542045
c0482	6	9	2	2	0	1	1	0	1
c0483	8	18	2	2	0	0	2	1	0.721832
c0484	5	7	1	1	0	0	0	1	0.664276
c0485	4	4	1	1	1	0	0	0	1
c0486	5	6	2	2	0	1	1	0	1
c0487	7	13	1	1	0	0	1	0	0.433638
c0488	4	4	1	1	0	0	1	0	1
c0491	5	6	2	2	2	0	0	1	1
c0492	9	22	3	3	1	0	1	2	1
c0493	5	6	2	2	0	1	1	0	1
c0494	5	6	3	2	0	0	1	2	0.349772
c0495	4	4	2	3	1	1	0	1	0.614107
c0497	8	17	5	4	3	1	1	1	0.136302
c0502	5	6	1	1	0	1	0	0	0.664276
c0504	4	5	2	3	1	1	0	2	0.614107
c0505	5	6	2	2	0	0	1	1	1
c0507	5	6	2	2	1	1	0	0	1
c0508	5	6	1	1	1	0	0	0	0.664276
c0511	5	6	2	3	2	1	0	1	1
c0512	5	6	3	3	1	0	2	2	0.349772
c0514	4	4	2	2	0	2	0	1	0.614107
c0515	5	6	3	3	0	1	2	1	0.349772
c0516	5	6	2	1	0	0	0	2	1
c0517	4	4	1	1	0	0	1	0	1
c0518	11	29	3	3	1	2	0	3	0.757467
c0519	6	9	2	1	0	0	2	0	1
c0520	5	6	1	1	0	0	0	1	0.664276
c0523	5	6	3	2	0	1	0	2	0.349772
c0524	4	4	2	1	0	0	0	2	0.614107
c0528	6	9	1	1	0	0	0	1	0.671631
c0529	5	6	1	2	0	1	1	0	0.664276
c0530	4	4	1	1	0	1	0	0	1
c0534	17	82	6	2	0	0	5	2	1
c0536	4	4	2	2	0	0	1	1	0.614107
c0539	6	9	3	1	0	0	0	3	0.425573
c0541	6	9	3	2	3	0	1	0	0.425573
c0542	4	4	1	1	0	0	0	1	1
c0543	5	7	5	3	3	2	0	1	0.00509225
c0545	13	48	8	4	4	1	1	4	0.0750516
c0547	4	4	4	2	0	0	1	3	0.0146446
c0550	4	4	2	2	0	0	1	1	0.614107
c0552	4	4	2	3	2	1	0	1	0.614107
c0553	5	6	1	2	1	0	0	1	0.664276
c0554	4	4	3	2	2	0	0	1	0.1245
c0556	4	4	2	1	0	0	0	2	0.614107
c0557	6	10	3	2	0	0	1	2	0.425573
c0558	5	6	1	1	0	0	0	1	0.664276
c0559	4	4	1	1	0	0	0	1	1
c0561	5	7	3	3	1	0	1	2	0.349772
c0562	5	6	3	2	0	0	2	2	0.349772
c0564	4	4	2	3	1	0	1	1	0.614107
c0565	6	10	5	3	1	0	1	3	0.0217016
c0567	4	4	2	3	0	2	1	1	0.614107
c0568	5	6	1	1	0	0	0	1	0.664276
c0569	5	6	2	1	0	0	2	0	1
c0570	6	9	1	1	0	0	0	1	0.671631
c0572	8	18	3	1	0	0	3	0	1
c0573	6	9	3	2	0	0	1	2	0.425573
c0574	6	9	2	1	0	0	0	2	1
c0576	5	7	2	2	1	1	0	0	1
c0579	5	6	2	1	0	0	0	2	1
c0580	6	9	2	2	1	0	1	0	1
c0582	6	9	1	1	1	0	0	0	0.671631
c0583	4	4	2	3	1	0	1	2	0.614107
c0585	4	4	2	2	0	0	1	1	0.614107
c0588	4	4	1	1	1	0	0	0	1
c0589	6	9	3	2	0	0	1	3	0.425573
c0591	4	4	4	4	3	1	1	1	0.0146446
c0592	4	4	1	1	1	0	0	0	1
c0602	4	4	4	3	2	0	2	2	0.0146446
c0605	7	13	3	2	0	0	2	1	0.70025
c0607	4	4	3	2	0	2	1	0	0.1245
c0608	4	4	1	1	0	0	0	1	1
c0609	5	6	2	2	0	1	0	1	1
c0610	4	4	3	2	0	0	1	3	0.1245
c0611	5	6	3	2	0	0	2	2	0.349772
c0612	5	6	4	3	0	1	3	1	0.0528538
c0613	5	6	1	1	0	0	0	1	0.664276
c0619	6	9	5	4	1	2	1	3	0.0217016
c0620	4	4	2	2	0	1	0	2	0.614107
c0624	5	9	4	3	2	3	0	1	0.0528538
c0625	7	13	2	2	1	0	0	1	1
c0626	6	9	3	2	0	0	2	1	0.425573
c0628	4	4	2	1	0	0	0	2	0.614107
c0629	5	6	2	3	0	2	1	2	1
c0630	5	6	1	1	1	0	0	0	0.664276
c0634	5	6	2	1	0	0	0	2	1
c0637	5	6	1	2	0	1	0	1	0.664276
c0639	5	6	4	2	0	2	0	2	0.0528538
c0640	4	4	3	1	0	0	0	3	0.1245
c0642	4	4	3	3	1	1	0	2	0.1245
c0643	5	6	3	2	1	0	2	0	0.349772
c0650	8	18	2	3	2	1	0	1	0.721832
c0654	4	4	3	3	1	0	1	2	0.1245
c0656	5	6	2	1	2	0	0	0	1
c0659	4	4	2	2	2	0	1	0	0.614107
c0660	11	33	2	2	0	1	0	1	0.34911
c0662	7	13	2	1	0	0	0	2	1
c0665	10	28	2	1	0	0	2	0	0.509887
c0667	6	9	2	2	1	2	0	0	1
c0668	4	4	2	2	0	0	1	1	0.614107
c0672	5	7	3	2	0	1	0	2	0.349772
c0673	11	33	4	3	2	2	0	4	1
c0674	5	6	2	1	0	2	0	0	1
c0676	4	4	1	2	0	1	1	0	1
c0678	5	6	2	2	1	0	1	0	1
c0684	5	6	3	2	0	0	1	3	0.349772
c0688	11	33	2	2	0	0	1	1	0.34911
c0691	6	9	2	2	1	0	0	2	1
c0693	6	9	1	1	0	1	0	0	0.671631
c0694	8	17	1	1	0	1	0	0	0.275736
c0695	5	6	1	1	1	0	0	0	0.664276
c0696	5	6	1	1	0	0	1	0	0.664276
c0697	5	6	1	1	0	0	0	1	0.664276
c0698	5	6	1	4	1	1	1	1	0.664276
c0700	5	6	2	3	1	1	0	2	1
c0703	4	4	2	2	0	0	2	2	0.614107
c0705	4	4	2	2	0	1	1	0	0.614107
c0706	5	7	2	2	1	0	0	1	1
c0710	4	4	3	2	0	1	3	0	0.1245
c0712	4	4	1	1	0	0	0	1	1
c0714	5	6	1	2	0	0	1	1	0.664276
c0716	5	6	2	4	1	1	1	1	1
c0717	4	4	2	2	0	0	1	1	0.614107
c0719	5	6	1	2	1	0	0	1	0.664276
c0720	6	9	2	2	0	1	0	1	1
c0722	4	4	1	1	0	0	0	1	1
c0727	5	6	3	1	0	0	0	3	0.349772
c0728	4	4	3	1	0	3	0	0	0.1245
c0730	5	6	3	3	3	1	1	0	0.349772
c0732	5	6	2	1	0	0	2	0	1
c0733	4	4	1	1	0	0	0	1	1
c0738	29	244	14	3	0	3	9	6	0.170169
c0740	5	6	3	2	1	0	0	2	0.349772
c0743	6	9	1	1	0	0	0	1	0.671631
c0745	4	4	1	1	1	0	0	0	1
c0746	5	6	1	1	0	0	0	1	0.664276
c0747	6	9	2	2	2	1	0	0	1
c0748	12	40	3	3	1	0	2	1	0.560251
c0750	4	4	1	1	0	0	0	1	1
c0756	5	6	4	3	2	2	0	1	0.0528538
c0758	5	6	2	2	0	1	1	0	1
c0760	6	9	1	1	0	0	1	0	0.671631
c0761	8	17	3	2	2	0	0	1	1
c0762	5	6	1	1	0	0	0	1	0.664276
c0764	4	4	2	2	1	1	0	0	0.614107
c0765	6	9	2	2	0	1	0	1	1
c0767	4	4	2	3	2	1	1	0	0.614107
c0769	4	4	1	1	0	0	0	1	1
c0773	5	6	4	3	0	1	3	2	0.0528538
c0774	13	48	2	2	0	1	0	1	0.241925
c0775	5	6	2	2	0	0	1	2	1
c0776	5	6	3	2	1	0	0	2	0.349772
c0778	5	6	3	2	0	0	3	1	0.349772
c0779	14	55	4	2	3	0	1	0	0.7823
c0781	4	4	3	3	1	1	0	2	0.1245
c0782	4	4	3	3	1	1	0	2	0.1245
c0783	5	7	2	2	0	1	0	1	1

## Sheet: mentha
Cluster ID	Genes	Interactions	Genes annotated to a reference set	Categories represented	Genes annotated to an AGE set	Genes annotated to an ARD set	Genes annotated to an EX set	Genes annotated to an ME set	p-value
c0002	5	6	2	3	1	1	0	2	1
c0003	13	47	8	4	7	2	2	1	0.0766626
c0004	5	6	1	2	0	1	0	1	0.662401
c0005	5	6	2	2	0	1	1	0	1
c0006	14	56	4	3	0	1	1	2	0.781886
c0007	17	82	10	2	0	0	6	6	0.0714838
c0008	11	33	3	4	1	1	2	1	0.756708
c0009	11	35	5	4	4	1	2	2	0.533934
c0011	6	9	6	3	2	5	0	3	0.00193673
c0013	4	4	2	2	1	0	0	1	0.61765
c0014	17	82	2	1	0	0	0	2	0.0437184
c0015	7	13	4	3	2	3	0	1	0.252383
c0016	8	17	2	2	1	0	2	0	0.72062
c0018	6	9	1	1	1	0	0	0	0.672433
c0019	5	6	4	3	2	1	0	2	0.055774
c0020	6	9	1	1	0	0	1	0	0.672433
c0022	6	9	2	1	0	0	0	2	1
c0023	11	35	4	3	1	0	1	3	1
c0024	6	9	3	3	1	0	2	1	0.432495
c0025	6	9	3	3	1	0	2	1	0.432495
c0026	6	9	2	1	0	2	0	0	1
c0027	12	40	7	4	5	1	4	3	0.128803
c0028	19	104	9	3	0	1	8	1	0.336745
c0029	4	4	2	4	2	1	1	2	0.61765
c0030	6	9	2	2	0	1	1	0	1
c0031	5	6	3	2	1	0	2	0	0.353263
c0033	5	6	3	3	1	0	1	2	0.353263
c0034	6	9	2	3	1	1	1	0	1
c0036	6	9	2	2	1	0	0	1	1
c0037	5	6	3	3	1	0	2	1	0.353263
c0038	5	6	2	1	2	0	0	0	1
c0039	6	9	4	3	0	2	1	2	0.194053
c0040	6	9	2	2	1	1	0	0	1
c0041	6	9	5	3	4	2	0	2	0.0232394
c0042	10	27	5	4	2	2	3	2	0.338182
c0043	5	6	2	4	1	1	1	2	1
c0044	9	23	9	4	9	1	3	2	8.51003e-05
c0045	7	13	2	1	0	0	0	2	1
c0046	5	6	2	2	0	1	0	2	1
c0047	6	9	1	1	0	1	0	0	0.672433
c0048	8	18	2	2	1	0	0	2	0.72062
c0049	5	6	3	2	0	0	1	2	0.353263
c0050	5	6	4	3	1	1	0	2	0.055774
c0051	16	72	1	1	1	0	0	0	0.0157918
c0053	6	9	2	2	1	2	0	0	1
c0054	5	6	3	2	0	0	2	1	0.353263
c0055	6	9	1	1	0	0	1	0	0.672433
c0057	5	6	2	4	2	1	2	1	1
c0058	18	93	3	3	1	1	0	1	0.137384
c0059	6	9	3	1	0	0	0	3	0.432495
c0060	21	127	8	3	0	1	3	7	0.82105
c0061	5	6	2	2	0	0	1	1	1
c0062	53	827	12	4	4	1	2	6	0.0607739
c0064	5	6	2	2	0	1	0	1	1
c0065	5	6	3	2	1	0	0	3	0.353263
c0067	5	6	1	2	0	0	1	1	0.662401
c0068	8	18	2	2	0	1	0	1	0.72062
c0070	6	9	2	1	0	0	0	2	1
c0071	6	9	2	1	0	0	0	2	1
c0072	5	6	2	2	0	0	1	2	1
c0073	6	9	3	3	1	1	0	2	0.432495
c0074	6	9	3	2	0	0	1	2	0.432495
c0075	9	22	4	4	1	1	2	1	0.728923
c0076	24	168	9	4	3	2	2	4	0.832739
c0077	4	4	3	1	0	0	3	0	0.12949
c0078	5	6	2	2	0	0	1	2	1
c0079	15	63	7	2	0	0	5	3	0.419656
c0080	10	28	2	1	0	0	2	0	0.510173
c0081	19	107	3	3	0	1	1	1	0.0928048
c0082	6	9	3	2	0	0	2	1	0.432495
c0083	6	9	3	1	0	0	0	3	0.432495
c0084	10	27	1	1	1	0	0	0	0.110117
c0085	18	93	3	3	1	1	2	0	0.137384
c0087	4	4	2	2	0	1	0	1	0.61765
c0089	9	22	7	3	0	4	2	4	0.0117938
c0091	8	17	2	2	0	0	2	2	0.72062
c0095	5	6	1	3	1	1	0	1	0.662401
c0096	4	4	4	2	0	2	0	2	0.0155445
c0097	8	17	4	3	2	1	2	0	0.464797
c0098	5	6	2	1	2	0	0	0	1
c0099	24	166	11	4	2	1	4	7	0.290742
c0101	13	47	3	3	1	1	3	0	0.562686
c0102	6	9	3	3	0	1	1	2	0.432495
c0105	10	28	2	2	0	0	1	1	0.510173
c0106	19	106	2	1	0	0	2	0	0.0281321
c0107	5	6	3	2	1	0	0	2	0.353263
c0108	12	41	6	3	0	1	1	5	0.365619
c0109	17	82	3	2	2	0	2	0	0.20229
c0110	9	22	5	3	0	2	1	3	0.294193
c0111	5	6	3	3	0	1	1	1	0.353263
c0112	6	9	3	3	0	2	3	1	0.432495
c0113	10	27	2	2	1	0	0	1	0.510173
c0114	4	4	2	1	0	0	0	2	0.61765
c0115	6	10	4	3	2	0	2	1	0.194053
c0116	7	13	3	3	1	2	0	2	0.703365
c0117	6	9	1	1	0	0	0	1	0.672433
c0118	7	13	1	1	0	0	1	0	0.433432
c0119	6	9	3	2	0	1	0	3	0.432495
c0121	4	4	2	2	1	0	1	0	0.61765
c0122	6	10	2	1	0	0	0	2	1
c0123	4	4	4	3	1	0	3	1	0.0155445
c0124	30	262	9	3	2	4	0	3	0.702659
c0127	8	18	4	1	0	0	4	0	0.464797
c0128	23	154	2	2	0	0	1	1	0.00727547
c0129	4	4	1	1	0	0	0	1	1
c0130	4	4	2	1	0	0	0	2	0.61765
c0132	8	17	1	1	0	0	0	1	0.274157
c0133	6	9	2	2	0	0	1	1	1
c0135	8	17	5	1	0	0	5	0	0.140336
c0137	6	9	2	2	1	0	1	0	1
c0139	6	9	4	3	0	1	2	1	0.194053
c0140	6	9	1	1	0	0	0	1	0.672433
c0142	46	637	7	4	2	4	3	3	0.00316949
c0143	6	9	3	2	1	0	2	0	0.432495
c0144	5	6	3	3	1	2	1	0	0.353263
c0145	4	4	2	2	0	1	0	1	0.61765
c0146	10	27	7	4	2	3	1	3	0.0401544
c0147	8	17	4	3	0	2	1	1	0.464797
c0150	5	6	2	2	1	0	1	0	1
c0151	5	6	4	2	0	2	4	0	0.055774
c0153	4	4	1	1	0	0	0	1	1
c0154	5	6	2	2	1	0	0	2	1
c0155	8	17	2	2	0	1	0	1	0.72062
c0156	11	33	4	4	1	1	1	1	1
c0157	4	4	2	4	1	2	1	1	0.61765
c0158	5	6	1	1	0	0	1	0	0.662401
c0159	12	40	4	2	0	0	1	3	1
c0160	11	33	4	2	0	0	4	1	1
c0161	6	9	3	2	0	0	1	2	0.432495
c0162	15	64	1	1	0	0	0	1	0.0266105
c0163	29	244	5	3	0	1	3	2	0.050375
c0165	6	9	2	2	0	1	1	0	1
c0167	5	6	1	1	0	0	0	1	0.662401
c0168	4	4	2	1	0	0	2	0	0.61765
c0169	6	9	3	1	0	0	0	3	0.432495
c0170	6	9	4	2	0	0	2	3	0.194053
c0172	7	13	2	2	0	0	2	1	1
c0173	5	6	2	1	0	0	2	0	1
c0175	7	14	4	3	2	0	1	2	0.252383
c0176	5	6	2	1	0	0	0	2	1
c0177	5	6	1	1	0	1	0	0	0.662401
c0178	4	4	3	3	2	0	2	2	0.12949
c0179	13	47	3	2	1	0	2	0	0.562686
c0180	5	6	2	3	1	1	2	0	1
c0181	15	67	6	2	0	0	3	3	0.788371
c0182	8	18	6	3	0	3	4	4	0.0264853
c0183	6	9	3	3	1	1	0	2	0.432495
c0184	9	22	1	1	0	0	1	0	0.173032
c0185	6	9	3	2	0	0	3	1	0.432495
c0186	4	4	2	1	0	0	0	2	0.61765
c0187	5	7	2	2	1	0	0	1	1
c0188	6	9	1	2	1	0	0	1	0.672433
c0189	5	6	1	1	0	0	0	1	0.662401
c0190	24	170	8	4	1	2	2	4	1
c0191	8	18	2	1	0	0	2	0	0.72062
c0192	6	9	1	2	0	1	0	1	0.672433
c0193	8	17	3	2	0	0	1	2	1
c0196	6	9	1	1	0	0	0	1	0.672433
c0197	10	28	7	3	1	0	5	4	0.0401544
c0198	6	9	5	4	3	1	1	5	0.0232394
c0199	4	4	2	2	2	0	1	0	0.61765
c0201	14	55	4	3	2	0	2	3	0.781886
c0202	6	9	4	3	2	1	0	1	0.194053
c0203	6	10	3	3	1	0	1	2	0.432495
c0205	5	6	1	3	1	0	1	1	0.662401
c0206	4	4	4	3	1	1	3	0	0.0155445
c0207	4	4	1	2	0	0	1	1	1
c0208	4	4	1	1	0	0	0	1	1
c0209	4	4	2	2	0	0	1	1	0.61765
c0210	6	9	1	1	0	0	0	1	0.672433
c0211	13	50	6	2	3	0	0	3	0.401156
c0212	6	9	3	3	1	1	1	0	0.432495
c0213	11	33	1	1	0	0	0	1	0.110564
c0214	6	9	2	2	1	0	1	0	1
c0215	7	13	2	2	0	1	0	1	1
c0216	8	18	3	2	2	0	1	0	1
c0218	4	4	2	2	0	0	1	2	0.61765
c0219	5	6	4	4	1	1	3	2	0.055774
c0220	4	4	1	1	0	0	1	0	1
c0223	4	4	1	1	0	0	0	1	1
c0224	8	17	6	2	0	5	0	2	0.0264853
c0225	5	6	1	1	0	0	0	1	0.662401
c0226	5	6	1	1	1	0	0	0	0.662401
c0229	24	175	3	2	1	0	0	2	0.0182149
c0230	6	10	2	1	0	0	0	2	1
c0231	5	6	2	2	0	1	1	0	1
c0233	4	4	2	3	1	1	0	1	0.61765
c0234	8	19	1	1	0	1	0	0	0.274157
c0235	5	6	4	1	0	0	0	4	0.055774
c0237	5	6	3	2	0	0	1	2	0.353263
c0238	6	10	1	1	0	0	0	1	0.672433
c0239	12	38	2	3	1	1	1	0	0.234313
c0240	10	27	3	2	0	0	1	3	1
c0241	11	36	7	4	6	1	1	1	0.0607965
c0243	5	7	1	1	0	0	1	0	0.662401
c0244	19	105	3	3	0	1	2	2	0.0928048
c0245	5	6	2	1	0	0	2	0	1
c0247	15	63	5	3	1	0	2	2	1
c0248	9	22	3	3	0	1	2	3	1
c0249	8	17	3	2	0	1	0	2	1
c0250	5	6	3	3	1	1	0	2	0.353263
c0251	6	9	1	1	0	0	1	0	0.672433
c0252	10	27	1	2	0	0	1	1	0.110117
c0253	20	122	4	2	0	0	3	1	0.168879
c0254	5	6	2	2	0	1	0	2	1
c0255	5	6	1	1	0	0	1	0	0.662401
c0256	5	6	4	2	0	3	0	1	0.055774
c0257	7	14	2	1	0	0	0	2	1
c0258	7	13	1	1	0	0	0	1	0.433432
c0259	6	9	3	3	2	0	1	1	0.432495
c0260	5	6	2	2	0	0	2	1	1
c0261	37	362	6	3	0	2	3	2	0.0151082
c0263	7	13	4	3	3	0	1	1	0.252383
c0264	26	195	3	2	0	0	2	2	0.0120946
c0265	4	4	2	2	1	0	0	1	0.61765
c0267	5	6	2	2	0	1	2	0	1
c0268	6	9	3	3	0	2	1	1	0.432495
c0271	13	47	5	4	4	4	1	2	0.779448
c0272	16	72	5	3	0	1	1	3	0.800687
c0273	5	6	3	2	0	1	0	3	0.353263
c0274	6	9	1	1	0	0	1	0	0.672433
c0276	5	6	2	1	0	0	0	2	1
c0277	5	6	3	2	0	0	2	2	0.353263
c0278	4	4	1	1	1	0	0	0	1
c0280	4	5	2	3	0	1	1	1	0.61765
c0281	6	10	1	1	0	0	0	1	0.672433
c0282	24	168	9	3	5	0	3	2	0.832739
c0284	17	84	2	2	0	0	2	1	0.0437184
c0285	4	4	1	1	0	0	0	1	1
c0287	6	9	2	2	0	0	1	2	1
c0288	6	9	1	1	0	0	1	0	0.672433
c0289	6	9	1	1	0	0	1	0	0.672433
c0290	7	14	4	3	1	1	0	2	0.252383
c0291	5	6	1	1	0	0	0	1	0.662401
c0292	12	44	2	2	0	1	0	1	0.234313
c0294	4	4	2	1	0	0	0	2	0.61765
c0295	5	6	2	1	0	0	0	2	1
c0297	5	6	2	1	0	0	2	0	1
c0298	9	22	2	2	0	1	0	1	0.506933
c0299	4	4	2	3	1	1	1	0	0.61765
c0303	5	6	2	2	0	1	0	1	1
c0304	6	9	2	3	1	0	1	1	1
c0305	13	47	3	2	0	0	1	2	0.562686
c0307	5	6	1	1	0	0	1	0	0.662401
c0308	9	22	7	3	1	3	0	4	0.0117938
c0309	5	6	1	1	0	0	1	0	0.662401
c0313	4	4	3	3	0	1	1	1	0.12949
c0315	7	13	3	3	1	1	0	1	0.703365
c0316	7	13	3	3	2	1	0	1	0.703365
c0317	5	6	1	1	1	0	0	0	0.662401
c0318	5	6	1	1	0	0	0	1	0.662401
c0319	5	6	2	2	0	2	0	1	1
c0323	5	6	2	3	1	1	1	0	1
c0324	4	4	2	2	1	1	0	0	0.61765
c0325	4	4	2	2	0	1	0	1	0.61765
c0326	4	4	1	1	0	0	1	0	1
c0328	9	22	1	1	0	0	0	1	0.173032
c0329	9	23	1	1	0	0	0	1	0.173032
c0330	5	6	3	2	0	2	0	2	0.353263
c0331	7	13	3	1	0	0	0	3	0.703365
c0332	8	17	2	2	0	0	1	1	0.72062
c0334	7	13	3	2	0	1	0	3	0.703365
c0335	14	56	9	4	2	2	3	5	0.045178
c0339	4	4	2	1	0	0	0	2	0.61765
c0340	5	6	1	1	0	0	1	0	0.662401
c0341	5	6	2	2	0	1	1	0	1
c0343	5	6	3	3	0	3	1	2	0.353263
c0344	5	6	2	1	2	0	0	0	1
c0345	6	9	2	3	1	0	1	1	1
c0346	12	41	2	1	0	0	2	0	0.234313
c0348	11	38	2	3	0	1	1	1	0.347995
c0349	6	9	1	1	0	0	0	1	0.672433
c0350	12	41	3	2	0	0	1	2	0.557735
c0351	4	4	2	2	2	0	0	1	0.61765
c0352	4	4	2	2	0	0	1	1	0.61765
c0354	6	9	2	2	0	0	2	1	1
c0355	5	6	2	2	0	1	0	1	1
c0356	5	6	3	2	0	1	0	3	0.353263
c0359	6	9	3	1	0	0	3	0	0.432495
c0361	5	6	3	3	0	1	2	1	0.353263
c0362	4	4	1	1	0	0	0	1	1
c0364	5	6	2	2	0	0	1	1	1
c0365	5	6	2	2	2	0	0	1	1
c0367	8	17	4	2	0	0	2	2	0.464797
c0368	5	6	1	1	0	0	0	1	0.662401
c0369	5	6	3	2	0	0	3	2	0.353263
c0370	6	10	3	4	1	1	1	1	0.432495
c0372	5	6	2	2	0	1	0	1	1
c0374	5	6	1	1	1	0	0	0	0.662401
c0376	6	11	1	1	0	0	1	0	0.672433
c0378	7	13	5	4	1	3	1	2	0.105043
c0379	5	6	3	2	0	0	3	1	0.353263
c0380	5	6	4	3	0	1	3	1	0.055774
c0381	4	4	1	3	0	1	1	1	1
c0382	5	6	2	1	0	0	0	2	1
c0383	5	6	1	1	0	0	1	0	0.662401
c0384	5	6	2	2	0	0	1	2	1
c0386	4	4	1	1	0	0	0	1	1
c0387	4	4	4	2	0	0	2	3	0.0155445
c0388	16	72	4	3	2	1	1	0	0.446152
c0389	5	7	3	3	2	1	0	1	0.353263
c0390	4	4	1	2	0	0	1	1	1
c0391	12	46	4	2	0	0	3	1	1
c0392	8	18	4	3	1	0	2	1	0.464797
c0394	17	84	7	3	0	1	5	3	0.618304
c0395	6	10	2	2	0	1	0	2	1
c0396	6	9	3	3	1	0	1	2	0.432495
c0398	13	48	4	1	0	0	4	0	1
c0399	11	36	4	2	0	0	3	2	1
c0401	4	4	2	1	2	0	0	0	0.61765
c0402	5	6	2	1	0	0	0	2	1
c0403	7	13	4	3	1	3	2	0	0.252383
c0404	7	13	2	2	0	0	1	1	1
c0405	4	4	2	2	1	0	0	2	0.61765
c0408	4	4	3	3	2	2	2	0	0.12949
c0409	4	4	1	1	0	0	0	1	1
c0410	4	4	3	2	0	1	0	2	0.12949
c0412	4	4	2	3	1	1	0	2	0.61765
c0413	11	34	3	2	1	0	0	2	0.756708
c0415	8	18	2	2	0	0	1	1	0.72062
c0416	4	4	1	2	0	0	1	1	1
c0417	5	6	3	2	0	1	0	2	0.353263
c0418	19	103	2	1	0	0	2	0	0.0281321
c0419	5	6	3	3	0	2	2	3	0.353263
c0420	4	4	1	1	0	0	0	1	1
c0421	6	9	3	2	0	0	1	2	0.432495
c0422	5	7	5	3	3	0	1	1	0.00548717
c0423	5	6	1	1	0	0	1	0	0.662401
c0425	11	33	3	2	1	0	0	2	0.756708
c0426	8	18	1	1	0	0	1	0	0.274157
c0427	5	9	2	2	0	1	0	1	1
c0428	5	6	1	1	0	0	1	0	0.662401
c0429	9	24	2	2	0	1	0	1	0.506933
c0433	5	6	1	1	1	0	0	0	0.662401
c0434	5	6	1	1	0	0	0	1	0.662401
c0435	5	6	1	1	1	0	0	0	0.662401
c0436	5	6	5	2	4	0	0	1	0.00548717
c0437	6	9	2	2	0	1	0	1	1
c0438	6	9	6	4	2	4	2	3	0.00193673
c0440	5	6	2	3	1	1	0	2	1
c0443	4	4	3	2	2	0	0	1	0.12949
c0445	6	9	1	1	1	0	0	0	0.672433
c0446	17	81	4	2	0	4	0	1	0.447369
c0448	5	6	2	2	0	0	1	1	1
c0449	7	13	4	2	0	0	4	1	0.252383
c0450	5	6	2	2	0	0	1	1	1
c0451	10	27	4	3	3	0	2	1	0.749513
c0452	5	6	2	2	0	0	1	1	1
c0454	4	4	1	1	0	0	0	1	1
c0455	5	7	4	3	1	3	0	3	0.055774
c0456	6	10	1	2	1	0	0	1	0.672433
c0457	11	39	1	1	1	0	0	0	0.110564
c0458	4	4	3	2	1	0	2	0	0.12949
c0460	4	4	2	2	0	2	0	2	0.61765
c0462	4	4	2	3	1	1	0	1	0.61765
c0463	7	13	6	3	1	4	0	4	0.00945609
c0464	6	9	3	3	0	1	1	2	0.432495
c0465	4	4	1	1	0	1	0	0	1
c0466	5	6	1	1	0	0	0	1	0.662401
c0467	8	17	2	2	0	1	0	1	0.72062
c0468	8	17	5	3	1	0	3	3	0.140336
c0469	5	6	3	2	0	0	2	1	0.353263
c0470	7	13	3	3	1	0	1	1	0.703365
c0471	5	6	1	1	0	1	0	0	0.662401
c0472	5	6	5	2	4	0	1	0	0.00548717
c0474	10	32	6	2	5	0	1	0	0.181409
c0475	4	4	2	2	1	0	0	1	0.61765
c0476	9	22	3	2	2	0	1	0	1
c0477	4	4	1	1	1	0	0	0	1
c0479	5	6	2	2	0	0	1	1	1
c0481	6	10	3	3	0	1	2	1	0.432495
c0482	5	6	4	2	0	3	0	3	0.055774
c0483	9	22	3	2	0	0	2	2	1
c0484	4	5	3	1	0	0	0	3	0.12949
c0485	6	9	3	2	1	0	0	2	0.432495
c0486	6	9	2	3	1	2	2	0	1
c0487	8	17	3	2	0	2	2	0	1
c0488	4	4	3	3	0	1	1	2	0.12949
c0489	5	7	1	1	0	0	1	0	0.662401
c0491	4	4	2	3	0	1	1	1	0.61765
c0492	12	40	6	3	4	0	1	1	0.365619
c0495	5	6	1	2	0	0	1	1	0.662401
c0497	5	6	4	2	0	1	0	3	0.055774
c0498	5	6	4	2	0	0	1	4	0.055774
c0499	9	23	2	2	1	0	0	1	0.506933
c0500	5	6	1	1	0	0	0	1	0.662401
c0501	4	4	1	1	0	1	0	0	1
c0502	5	6	1	1	0	1	0	0	0.662401
c0503	4	4	1	1	1	0	0	0	1
c0504	7	14	1	1	0	0	0	1	0.433432
c0505	5	6	2	2	0	1	0	1	1
c0506	11	34	2	2	0	0	1	1	0.347995
c0507	4	4	2	1	0	0	0	2	0.61765
c0508	6	9	2	1	2	0	0	0	1
c0509	7	13	2	2	1	1	0	0	1
c0510	5	6	2	2	0	0	1	1	1
c0511	13	47	5	3	0	2	3	1	0.779448
c0512	5	6	2	2	0	0	1	2	1
c0513	5	6	1	1	0	0	0	1	0.662401
c0514	4	4	1	2	1	1	0	0	1
c0517	16	73	4	2	0	0	3	1	0.446152
c0519	4	4	1	1	0	0	0	1	1
c0521	7	13	4	3	0	1	1	2	0.252383
c0522	4	4	3	2	1	0	2	0	0.12949
c0523	5	6	1	2	0	1	1	0	0.662401
c0524	5	6	1	1	0	1	0	0	0.662401
c0525	8	17	1	1	0	1	0	0	0.274157
c0526	8	18	1	3	0	1	1	1	0.274157
c0528	6	9	3	2	0	2	1	0	0.432495
c0530	6	9	2	1	0	0	2	0	1
c0531	6	9	1	1	1	0	0	0	0.672433
c0533	6	9	2	2	0	0	1	2	1
c0534	5	6	2	1	0	0	0	2	1
c0536	6	10	1	1	0	0	0	1	0.672433
c0537	6	9	4	3	1	1	0	2	0.194053
c0538	6	9	1	1	0	0	0	1	0.672433
c0539	4	4	1	1	0	0	0	1	1
c0541	13	50	2	2	0	0	1	1	0.157302
c0542	4	4	2	3	1	0	1	1	0.61765
c0543	6	9	2	2	0	1	1	0	1
c0545	5	7	4	3	3	1	1	0	0.055774
c0548	4	4	3	2	0	0	2	3	0.12949
c0549	5	6	3	2	2	0	0	1	0.353263
c0551	4	4	2	3	0	1	1	1	0.61765
c0553	6	9	3	3	2	0	1	1	0.432495
c0554	4	4	1	1	0	0	1	0	1
c0555	4	4	2	2	0	0	1	1	0.61765
c0556	12	41	5	4	3	1	2	2	0.76394
c0557	7	13	5	3	0	1	1	5	0.105043
c0558	22	139	6	3	0	1	4	3	0.508843
c0559	5	6	1	1	0	0	0	1	0.662401
c0560	13	48	6	3	1	2	0	4	0.401156
c0561	19	109	4	3	1	0	1	2	0.235527
c0562	5	6	2	2	0	0	1	1	1
c0563	5	6	1	2	1	0	0	1	0.662401
c0565	4	4	1	2	0	0	1	1	1
c0567	4	4	1	1	0	0	0	1	1
c0568	5	8	1	1	0	0	1	0	0.662401
c0569	5	6	1	1	0	0	0	1	0.662401
c0570	7	13	1	2	0	1	1	0	0.433432
c0571	4	4	1	1	0	1	0	0	1
c0572	4	4	1	2	1	0	0	1	1
c0573	5	6	3	3	0	1	2	1	0.353263
c0575	15	63	5	3	0	2	2	1	1
c0576	5	6	1	1	0	0	0	1	0.662401
c0577	17	83	3	3	1	0	2	1	0.20229
c0578	4	4	3	3	1	1	0	1	0.12949
c0579	11	40	2	1	0	0	0	2	0.347995
c0580	16	72	5	2	4	0	1	0	0.800687
c0581	6	9	2	2	0	0	1	2	1
c0582	5	6	2	2	0	1	0	1	1
c0583	6	10	1	1	0	0	1	0	0.672433
c0585	11	34	2	2	0	1	1	0	0.347995
c0586	4	4	1	1	0	0	0	1	1
c0587	4	4	1	1	0	0	0	1	1
c0588	6	9	1	1	0	1	0	0	0.672433
c0589	5	6	3	3	0	2	1	2	0.353263
c0590	6	9	4	1	0	0	0	4	0.194053
c0591	4	4	1	1	0	0	1	0	1
c0592	4	4	1	1	0	0	0	1	1
c0593	6	9	2	4	1	1	1	1	1
c0594	6	9	4	3	2	2	2	0	0.194053
c0595	4	4	4	3	2	0	1	2	0.0155445
c0596	4	4	1	1	1	0	0	0	1
c0597	6	10	3	2	0	2	1	0	0.432495
c0598	6	9	3	1	0	0	3	0	0.432495
c0599	6	10	1	1	0	0	1	0	0.672433
c0601	5	6	3	3	0	1	1	2	0.353263
c0604	5	7	2	3	1	1	1	0	1
c0605	5	6	3	2	0	0	2	2	0.353263
c0607	5	6	2	3	1	1	0	2	1
c0608	6	9	2	2	0	0	1	1	1
c0610	12	40	5	3	1	0	1	5	0.76394
c0611	5	6	2	3	1	1	1	0	1
c0612	6	9	1	1	0	0	0	1	0.672433
c0613	6	9	1	1	0	0	0	1	0.672433
c0614	6	9	1	1	0	0	0	1	0.672433
c0616	6	9	5	3	4	0	1	2	0.0232394
c0617	10	27	3	3	0	1	1	1	1
c0619	5	6	2	2	1	0	1	0	1
c0620	5	6	2	2	0	1	0	1	1
c0621	4	4	1	1	0	1	0	0	1
c0622	5	6	1	1	0	0	1	0	0.662401
c0624	4	4	2	2	0	1	1	0	0.61765
c0625	11	33	2	2	0	1	1	0	0.347995
c0626	5	7	1	1	0	0	1	0	0.662401
c0627	4	4	1	1	1	0	0	0	1
c0628	5	6	1	1	0	0	0	1	0.662401
c0629	5	6	3	1	0	0	0	3	0.353263
c0631	4	4	2	2	0	0	1	1	0.61765
c0637	5	6	3	2	0	2	1	0	0.353263
c0638	7	14	2	2	0	1	1	0	1
c0639	4	4	1	2	1	0	0	1	1
c0640	7	13	4	2	0	2	0	3	0.252383
c0643	6	9	1	1	0	0	0	1	0.672433
c0644	4	4	1	1	0	0	0	1	1
c0645	4	4	3	2	0	1	0	3	0.12949
c0646	6	9	3	3	0	1	1	1	0.432495
c0647	6	10	1	1	0	0	0	1	0.672433
c0648	5	6	1	1	0	0	0	1	0.662401
c0649	5	6	1	2	0	1	1	0	0.662401
c0650	4	4	2	2	0	0	1	1	0.61765
c0651	5	6	3	2	1	0	0	2	0.353263
c0657	5	7	2	1	0	0	0	2	1
c0658	6	9	3	3	0	1	1	2	0.432495
c0659	6	9	3	1	0	0	0	3	0.432495
c0660	4	4	1	1	0	0	0	1	1
c0661	6	9	1	2	0	0	1	1	0.672433
c0664	11	33	4	4	2	1	1	2	1
c0665	5	6	1	1	0	0	0	1	0.662401
c0666	5	7	3	2	2	0	1	0	0.353263
c0667	10	36	2	2	0	1	0	1	0.510173
c0668	4	4	1	1	0	0	1	0	1
c0669	5	6	5	3	0	2	4	2	0.00548717
c0671	6	10	2	2	1	0	0	2	1
c0673	4	4	3	1	0	0	0	3	0.12949
c0679	5	6	2	1	0	0	0	2	1
c0680	5	7	2	2	0	0	1	1	1
c0681	4	4	1	1	0	0	0	1	1
c0682	6	9	4	3	1	0	2	1	0.194053
c0683	5	6	3	2	0	0	3	1	0.353263
c0684	5	10	4	1	0	0	0	4	0.055774
c0685	5	6	2	1	0	2	0	0	1
c0686	4	4	2	3	1	2	0	1	0.61765
c0687	5	6	1	1	0	0	0	1	0.662401
c0688	6	9	2	2	0	1	0	1	1
c0689	23	153	5	2	0	0	1	4	0.196791
c0690	5	6	1	1	0	0	0	1	0.662401
c0692	4	4	4	3	0	1	2	2	0.0155445
c0693	4	4	1	1	1	0	0	0	1
c0694	5	7	3	3	3	1	1	0	0.353263
c0695	6	9	4	4	1	1	2	2	0.194053
c0696	8	18	4	1	0	0	4	0	0.464797
c0699	5	6	3	2	0	2	0	1	0.353263
c0700	4	4	3	3	0	1	1	1	0.12949
c0701	5	6	3	3	0	1	1	2	0.353263
c0702	5	7	3	2	0	1	0	3	0.353263
c0703	6	9	4	3	2	1	0	1	0.194053
c0704	7	14	1	1	0	1	0	0	0.433432
c0705	5	6	2	3	1	0	1	1	1
c0706	5	6	1	1	0	0	1	0	0.662401
c0707	11	33	4	1	4	0	0	0	1
c0708	5	6	1	1	0	0	1	0	0.662401
c0709	5	6	2	2	1	0	1	0	1
c0710	6	10	3	1	0	0	0	3	0.432495
c0711	4	4	3	2	0	0	1	2	0.12949
c0712	6	9	1	1	0	0	1	0	0.672433
c0713	5	6	3	3	2	0	1	2	0.353263
c0714	11	34	1	1	1	0	0	0	0.110564
c0715	5	6	1	1	0	1	0	0	0.662401
c0716	4	4	2	2	0	0	1	1	0.61765
c0720	8	17	2	2	0	0	1	1	0.72062
c0721	6	9	3	2	0	0	1	2	0.432495
c0722	4	4	3	2	0	2	0	2	0.12949
c0723	4	4	2	1	0	0	0	2	0.61765
c0724	4	4	2	1	0	2	0	0	0.61765
c0725	6	9	3	2	0	0	1	2	0.432495
c0727	5	6	3	1	0	0	0	3	0.353263
c0733	6	9	5	2	0	1	4	0	0.0232394
c0734	4	4	2	2	0	0	1	2	0.61765
c0735	6	10	3	2	0	3	1	0	0.432495
c0738	5	6	3	3	1	2	0	1	0.353263
c0739	5	6	2	1	0	0	0	2	1
c0740	4	6	2	1	0	0	0	2	0.61765
c0742	10	27	4	3	0	1	1	2	0.749513
c0743	5	7	3	2	0	1	3	0	0.353263
c0744	4	4	1	1	0	0	1	0	1
c0745	4	4	2	2	0	0	1	1	0.61765
c0748	6	9	4	3	1	2	0	3	0.194053
c0749	4	4	3	2	0	0	1	2	0.12949
c0750	5	6	4	3	0	1	3	2	0.055774
c0753	5	6	2	3	2	0	1	2	1
c0754	4	4	2	1	0	0	2	0	0.61765
c0757	5	6	2	2	0	0	1	2	1
c0760	8	17	6	3	0	1	5	1	0.0264853
c0764	4	4	4	3	0	2	2	4	0.0155445
c0765	5	6	4	3	1	0	1	4	0.055774
c0767	4	4	3	2	0	0	1	3	0.12949
c0769	14	55	6	3	4	0	1	1	0.58217
c0772	5	6	3	2	0	0	3	1	0.353263
c0774	5	6	2	1	0	0	0	2	1
c0775	5	6	1	2	0	0	1	1	0.662401
c0777	6	9	3	2	0	0	2	2	0.432495
c0778	5	6	2	2	1	0	0	1	1
c0780	7	13	1	1	0	0	0	1	0.433432
c0782	4	4	1	1	0	0	0	1	1
c0784	4	4	2	2	0	1	0	1	0.61765
c0785	6	9	2	2	0	1	0	1	1
c0786	4	4	1	2	0	0	1	1	1
c0789	5	6	3	4	1	1	1	1	0.353263
c0791	8	17	4	2	0	1	0	3	0.464797
c0792	4	5	3	2	1	0	0	2	0.12949
c0794	6	9	3	2	0	2	0	1	0.432495
c0795	5	6	3	3	0	1	1	3	0.353263
c0798	4	4	1	1	0	0	1	0	1
c0799	4	4	1	1	0	0	0	1	1
c0800	5	6	1	1	0	0	1	0	0.662401
c0804	8	17	2	2	1	0	0	1	0.72062
c0805	5	6	2	2	0	0	1	2	1
c0807	4	4	3	2	0	1	0	2	0.12949
c0809	4	4	2	1	0	0	0	2	0.61765
c0811	7	13	1	1	0	0	0	1	0.433432
c0812	4	4	2	3	1	0	1	1	0.61765
c0815	5	6	3	2	0	2	0	1	0.353263
c0816	6	9	1	1	0	0	0	1	0.672433
c0819	4	4	1	1	0	0	0	1	1
c0822	8	17	4	2	0	0	1	4	0.464797
c0823	5	6	2	1	0	0	0	2	1
c0825	7	14	4	3	2	0	2	2	0.252383
c0826	14	75	1	1	0	0	1	0	0.0258378
c0827	5	6	1	2	1	1	0	0	0.662401
c0828	5	6	1	1	1	0	0	0	0.662401
c0829	4	4	1	1	0	0	1	0	1
c0830	7	13	4	3	0	1	2	1	0.252383
c0832	6	11	2	2	0	1	1	0	1
c0834	6	9	3	1	0	0	0	3	0.432495
c0835	9	22	1	1	0	0	0	1	0.173032
c0837	8	17	1	1	0	0	0	1	0.274157
c0838	6	9	2	2	1	0	0	1	1
c0840	4	4	2	2	0	0	1	1	0.61765
c0842	5	6	1	1	0	0	0	1	0.662401
c0843	6	11	3	2	0	1	2	0	0.432495
c0844	5	6	4	3	0	3	1	1	0.055774
c0845	5	6	2	3	0	1	1	1	1
c0846	8	17	2	2	0	0	1	1	0.72062
c0847	4	4	3	2	0	1	0	2	0.12949
c0848	5	6	4	4	4	1	1	3	0.055774
c0849	4	4	1	1	0	0	1	0	1
c0850	5	6	2	1	0	0	0	2	1
c0851	5	7	3	3	0	1	1	1	0.353263
c0852	8	18	2	1	0	0	2	0	0.72062
c0853	5	6	3	2	1	0	0	2	0.353263
c0854	4	4	1	1	0	0	0	1	1
c0855	5	6	1	1	0	0	0	1	0.662401
c0859	5	6	2	3	0	1	1	1	1
c0860	5	6	2	2	0	0	1	1	1
c0863	5	6	2	3	0	2	1	1	1
c0864	4	4	3	2	1	0	0	2	0.12949
c0865	5	7	4	4	1	1	1	2	0.055774
c0868	5	6	3	3	0	1	1	2	0.353263
c0870	6	10	4	3	1	0	1	3	0.194053
c0871	5	6	4	3	0	1	2	1	0.055774
c0872	7	13	2	1	0	0	2	0	1
c0873	5	6	1	1	0	1	0	0	0.662401
c0875	7	14	1	1	0	0	0	1	0.433432
c0877	5	6	2	2	0	0	1	1	1
c0878	4	4	2	1	0	2	0	0	0.61765
c0879	6	9	2	2	0	1	0	1	1
c0881	4	4	1	1	0	0	1	0	1
c0882	6	9	1	1	0	1	0	0	0.672433
c0884	6	9	2	2	0	1	0	1	1
c0885	6	10	2	2	1	0	0	2	1
c0886	4	4	3	3	0	1	2	1	0.12949
c0888	6	9	4	1	0	0	0	4	0.194053
c0889	6	10	3	2	0	0	1	2	0.432495
c0891	5	6	1	1	0	0	0	1	0.662401
c0893	4	4	1	1	0	0	1	0	1
c0895	5	6	1	1	1	0	0	0	0.662401
c0897	5	6	3	1	0	0	3	0	0.353263
c0900	5	6	2	1	0	0	0	2	1
c0901	9	22	2	2	0	0	1	1	0.506933
c0902	8	17	4	3	1	1	0	4	0.464797
c0905	4	4	1	1	0	0	0	1	1
c0906	5	6	1	1	0	0	0	1	0.662401
c0907	5	6	5	2	0	3	3	0	0.00548717
c0908	6	9	1	1	0	0	0	1	0.672433
c0914	5	6	1	1	0	1	0	0	0.662401
c0918	5	7	1	1	0	0	0	1	0.662401
c0920	6	9	1	1	0	0	1	0	0.672433
c0922	5	6	2	1	0	0	0	2	1
c0923	4	4	1	1	0	0	0	1	1
c0924	6	10	5	4	1	3	2	4	0.0232394
c0925	11	34	3	3	0	2	1	2	0.756708
c0926	4	4	3	2	0	2	0	2	0.12949
c0928	5	6	1	1	0	0	0	1	0.662401
c0931	4	4	2	1	0	0	0	2	0.61765
c0933	4	4	1	1	0	0	0	1	1
c0934	8	19	1	1	0	0	0	1	0.274157
c0937	6	9	3	3	0	2	3	1	0.432495
c0938	10	28	3	2	1	0	0	2	1
c0939	4	4	2	2	0	0	1	1	0.61765
c0940	4	4	3	3	1	0	1	3	0.12949
c0941	16	75	9	3	0	2	1	8	0.113281
c0943	5	6	2	1	0	0	0	2	1
c0948	5	6	4	3	0	1	1	3	0.055774
c0953	6	9	1	1	0	0	1	0	0.672433
c0954	5	6	2	1	0	0	0	2	1
c0955	5	6	2	1	0	0	0	2	1
c0956	4	4	3	3	1	0	1	1	0.12949
c0957	4	4	1	2	0	0	1	1	1
c0961	5	6	3	3	0	3	1	1	0.353263
c0964	4	4	1	1	0	0	0	1	1
c0965	6	9	3	2	0	1	0	2	0.432495
c0966	5	6	3	2	0	0	2	2	0.353263
c0967	5	6	3	2	2	0	0	1	0.353263
c0968	5	6	3	2	0	0	1	3	0.353263
c0969	4	4	3	2	0	0	3	1	0.12949
c0972	6	9	1	1	0	1	0	0	0.672433
c0973	5	6	3	2	0	0	2	1	0.353263
c0974	4	4	1	1	0	0	1	0	1
c0975	4	4	3	2	0	0	1	2	0.12949
c0977	5	6	2	1	0	0	0	2	1
c0978	5	6	1	1	0	0	0	1	0.662401
c0980	5	6	3	2	0	1	2	0	0.353263
c0981	4	4	2	1	0	0	2	0	0.61765
c0983	23	145	6	3	0	1	2	3	0.393061
c0985	4	4	4	1	0	0	0	4	0.0155445
c0986	5	6	1	2	0	0	1	1	0.662401
c0987	5	6	2	1	0	0	0	2	1
c0988	6	10	3	3	1	0	2	1	0.432495
c0992	6	9	2	2	2	0	0	1	1
c0993	4	4	1	1	0	0	0	1	1
c0995	6	9	2	2	0	1	0	1	1
c0996	6	9	1	1	1	0	0	0	0.672433
c0998	5	6	3	2	0	0	1	3	0.353263
c0999	6	9	1	2	0	0	1	1	0.672433
c1000	6	10	2	2	0	0	1	1	1
c1002	10	27	9	4	1	2	2	8	0.000580797
c1005	5	6	4	2	3	0	1	0	0.055774
c1006	5	6	4	2	0	0	4	2	0.055774
c1012	5	6	1	1	0	0	0	1	0.662401
c1013	4	4	4	3	2	0	2	3	0.0155445
c1015	8	17	3	3	0	1	2	3	1
c1016	6	9	2	2	0	1	1	0	1
c1022	7	13	3	2	2	0	0	1	0.703365
c1025	5	6	2	2	0	1	0	1	1
c1026	6	9	2	2	1	0	0	1	1
c1029	5	6	4	3	0	4	2	1	0.055774
c1030	11	34	1	1	0	0	0	1	0.110564
c1031	4	4	1	1	0	1	0	0	1
c1033	4	5	3	3	0	1	1	3	0.12949
c1034	5	6	4	3	0	1	2	1	0.055774
c1036	4	4	2	2	0	0	1	1	0.61765
c1038	4	4	1	1	0	1	0	0	1
c1040	4	4	2	3	1	1	0	1	0.61765
c1042	4	4	2	1	0	0	0	2	0.61765
c1044	6	9	1	1	0	0	0	1	0.672433
c1048	5	6	1	1	0	0	0	1	0.662401
c1049	5	6	1	1	0	0	1	0	0.662401
c1050	5	6	3	3	0	1	1	1	0.353263
c1051	7	13	3	1	0	0	3	0	0.703365
c1063	5	6	1	1	1	0	0	0	0.662401
c1064	5	6	2	1	0	0	0	2	1
c1065	6	9	1	1	0	0	0	1	0.672433
c1068	5	6	1	1	0	0	0	1	0.662401
c1069	8	17	1	1	0	0	0	1	0.274157
c1070	5	6	1	1	0	0	0	1	0.662401
c1072	5	6	3	2	0	1	0	3	0.353263
c1073	6	9	2	2	0	0	1	1	1
c1076	5	6	2	2	0	1	1	0	1
c1077	4	4	1	1	0	0	0	1	1
c1078	6	9	3	2	0	0	2	1	0.432495
c1079	6	9	2	2	0	0	2	1	1
c1081	5	6	3	2	0	2	0	2	0.353263
c1083	5	6	1	1	0	0	1	0	0.662401
c1085	6	9	2	2	0	0	1	2	1
c1087	5	6	3	2	3	0	1	0	0.353263
c1088	4	4	3	3	1	0	2	1	0.12949
c1089	5	7	2	3	1	0	1	2	1
c1092	6	9	3	2	0	1	0	2	0.432495
c1093	11	34	4	4	1	1	1	1	1
c1094	6	11	2	2	0	1	1	0	1
c1095	5	6	1	1	0	0	0	1	0.662401
c1096	8	17	1	1	0	0	0	1	0.274157
c1098	5	6	3	3	0	1	1	2	0.353263
c1099	5	6	3	1	3	0	0	0	0.353263
c1101	4	4	1	1	0	1	0	0	1
c1103	5	6	2	1	0	0	2	0	1
c1105	5	6	2	1	0	0	0	2	1
c1107	7	13	2	2	0	1	1	0	1
c1108	5	6	2	3	1	1	1	0	1
c1109	28	227	5	3	2	2	0	1	0.072751
c1112	9	22	1	1	0	0	0	1	0.173032
c1113	4	4	1	1	0	0	0	1	1
c1114	5	7	4	2	0	3	2	0	0.055774
c1117	6	9	2	2	1	0	0	2	1
c1118	9	22	2	2	0	1	0	1	0.506933
c1119	4	4	2	1	0	0	0	2	0.61765
c1120	5	6	1	2	0	0	1	1	0.662401

## Sheet: string_0.9
Cluster ID	Genes	Interactions	Genes annotated to a reference set	Categories represented	Genes annotated to an AGE set	Genes annotated to an ARD set	Genes annotated to an EX set	Genes annotated to an ME set	p-value
c0002	5	5	2	2	0	0	1	2	1
c0003	4	3	1	1	0	0	0	1	1
c0004	6	8	4	3	1	1	0	4	0.213412
c0005	5	5	3	3	2	3	1	0	0.380125
c0006	4	3	3	3	2	0	1	2	0.162734
c0007	4	3	3	3	1	1	1	0	0.162734
c0008	4	6	3	2	2	0	1	0	0.162734
c0009	9	18	4	4	2	1	1	2	0.740743
c0010	5	5	1	2	1	0	0	1	0.655097
c0011	8	14	2	1	0	0	2	0	0.718783
c0012	9	20	1	1	0	0	1	0	0.166913
c0013	32	252	10	4	2	4	2	3	0.469271
c0014	55	744	29	4	9	7	6	14	0.0366238
c0015	23	129	7	3	0	2	3	3	0.522771
c0016	9	20	4	2	2	0	4	0	0.740743
c0017	5	6	1	1	0	0	1	0	0.655097
c0018	269	18111	107	4	12	6	51	62	0.703691
c0019	4	3	1	1	0	0	0	1	1
c0020	5	5	3	3	1	0	1	2	0.380125
c0021	4	3	1	2	1	1	0	0	1
c0022	4	3	2	4	1	1	1	1	0.642061
c0023	4	3	1	2	0	0	1	1	1
c0024	4	3	1	1	1	0	0	0	1
c0025	5	5	1	1	0	0	1	0	0.655097
c0027	37	338	19	4	15	3	6	4	0.127657
c0029	16	61	9	4	5	2	1	3	0.197404
c0030	4	3	1	1	0	0	1	0	1
c0031	25	151	12	4	7	2	3	3	0.410903
c0032	4	3	2	3	1	1	0	2	0.642061
c0034	4	3	1	1	1	0	0	0	1
c0035	4	3	1	2	1	0	0	1	1
c0036	4	3	3	3	1	2	0	1	0.162734
c0037	4	3	2	2	1	0	2	0	0.642061
c0038	21	97	9	3	6	2	0	3	0.661759
c0039	121	3480	49	4	3	7	8	36	0.707326
c0040	4	3	1	3	1	1	0	1	1
c0041	15	53	10	4	2	2	3	7	0.0326832
c0043	47	746	7	3	0	3	4	3	0.00074932
c0044	5	5	3	4	2	1	1	1	0.380125
c0045	5	5	2	1	2	0	0	0	1
c0046	13	39	3	2	2	0	2	0	0.3933
c0047	4	3	2	3	1	1	0	1	0.642061
c0048	4	3	1	3	1	0	1	1	1
c0049	9	19	5	3	3	2	0	3	0.319763
c0050	5	5	3	2	0	0	2	2	0.380125
c0051	5	5	3	2	2	2	0	0	0.380125
c0053	5	5	3	3	1	0	1	2	0.380125
c0054	9	18	5	3	5	0	2	1	0.319763
c0055	10	23	2	2	1	0	0	1	0.33464
c0056	28	171	4	3	0	2	1	3	0.0100455
c0057	4	4	1	1	0	0	1	0	1
c0058	5	5	3	3	2	1	0	2	0.380125
c0059	44	474	24	4	2	4	10	17	0.0422656
c0060	5	5	1	1	1	0	0	0	0.655097
c0061	14	46	6	3	4	1	0	3	0.786883
c0062	4	3	2	2	2	1	0	0	0.642061
c0063	10	23	4	2	0	0	3	1	1
c0064	13	39	3	3	1	1	3	0	0.3933
c0065	6	8	1	1	0	0	1	0	0.416187
c0066	9	19	1	1	0	0	1	0	0.166913
c0067	11	28	5	3	1	0	3	3	0.758721
c0068	4	3	4	4	2	1	2	2	0.0220396
c0069	105	2287	45	4	3	4	16	35	0.366023
c0070	4	3	3	3	1	1	0	2	0.162734
c0071	4	3	1	2	1	1	0	0	1
c0072	21	106	13	3	0	5	10	8	0.0408469
c0073	8	14	1	1	0	1	0	0	0.163709
c0074	21	109	8	2	0	0	5	3	1
c0075	6	8	3	4	1	3	1	1	0.682022
c0076	4	3	3	4	1	2	1	1	0.162734
c0077	58	970	27	4	6	4	7	17	0.224485
c0078	27	163	20	3	4	0	11	8	0.000223497
c0079	148	4511	40	4	8	3	19	14	0.00372833
c0080	4	3	2	2	1	0	0	1	0.642061
c0081	4	3	1	1	1	0	0	0	1
c0082	25	151	7	4	2	2	2	1	0.311208
c0083	11	28	1	1	0	1	0	0	0.0602661
c0084	40	318	18	4	9	2	5	6	0.418551
c0085	9	18	6	4	4	1	1	3	0.0963467
c0086	4	3	2	1	2	0	0	0	0.642061
c0087	5	5	3	3	1	0	1	1	0.380125
c0088	20	95	7	4	2	2	2	2	0.821742
c0089	72	1187	32	4	3	1	17	18	0.331493
c0090	28	189	14	4	3	8	2	7	0.244447
c0091	17	68	9	4	1	3	3	5	0.224486
c0092	4	3	2	2	0	0	2	1	0.642061
c0093	5	5	2	2	1	2	0	0	1
c0094	8	14	3	2	2	2	0	0	1
c0095	8	14	5	2	4	0	0	2	0.274208
c0098	21	105	15	4	9	11	1	1	0.0028004
c0099	4	3	1	1	0	0	1	0	1
c0100	5	5	3	4	2	1	1	2	0.380125
c0101	5	5	4	2	0	0	3	1	0.0762426
c0102	13	54	2	2	1	0	1	0	0.0957701
c0103	82	1597	16	4	5	1	5	10	0.000242589
c0104	5	5	4	4	1	3	1	2	0.0762426
c0105	10	24	4	2	1	0	4	0	1
c0106	4	3	1	2	1	0	1	0	1
c0107	4	3	1	1	0	0	0	1	1
c0108	5	5	1	1	0	0	0	1	0.655097
c0109	4	4	4	2	0	2	3	0	0.0220396
c0110	20	95	5	3	1	2	2	0	0.255705
c0112	4	3	2	2	0	0	1	2	0.642061
c0113	6	8	1	2	1	0	0	1	0.416187
c0114	49	551	15	4	2	3	8	4	0.303716
c0115	5	5	1	1	0	0	0	1	0.655097
c0116	4	3	2	3	0	1	1	1	0.642061
c0117	4	3	1	1	1	0	0	0	1
c0119	5	5	2	3	1	0	2	1	1
c0120	5	5	2	3	1	0	1	1	1
c0121	4	3	3	2	0	1	0	2	0.162734
c0122	4	3	1	1	1	0	0	0	1
c0123	4	3	2	3	1	1	1	0	0.642061
c0124	5	5	3	2	0	0	1	3	0.380125
c0125	12	41	2	1	0	0	0	2	0.145923
c0126	4	3	2	2	1	0	0	1	0.642061
c0127	5	5	3	2	3	0	1	0	0.380125
c0128	117	3154	59	4	8	4	13	41	0.00969115
c0129	4	3	1	1	0	0	0	1	1
c0130	10	24	4	3	1	0	2	3	1
c0131	20	95	5	4	1	2	2	1	0.255705
c0132	42	435	16	4	3	1	8	8	1
c0133	9	19	5	3	2	2	1	0	0.319763
c0134	4	3	1	1	0	0	0	1	1
c0135	18	82	4	3	0	1	3	2	0.224999
c0136	101	2260	25	4	10	4	5	8	0.0039103
c0137	4	3	1	3	0	1	1	1	1
c0138	4	3	1	2	1	0	0	1	1
c0139	4	3	2	2	1	0	0	1	0.642061
c0140	4	3	2	1	0	2	0	0	0.642061
c0141	6	8	3	4	1	1	2	1	0.682022
c0142	4	3	1	1	0	0	1	0	1
c0143	30	218	20	4	6	5	4	11	0.00219756
c0144	32	248	12	4	6	4	2	5	1
c0145	6	9	1	1	1	0	0	0	0.416187
c0146	4	3	3	3	3	1	0	1	0.162734
c0147	4	3	3	2	0	1	0	3	0.162734
c0148	8	14	4	4	1	1	1	2	0.494598
c0149	4	3	2	2	2	0	1	0	0.642061
c0151	38	364	19	4	2	8	4	14	0.180922
c0152	14	46	11	4	2	3	4	7	0.00383691
c0153	4	3	3	3	0	1	1	2	0.162734
c0154	4	3	3	2	0	0	1	2	0.162734
c0156	27	149	12	3	0	1	4	9	0.555962
c0157	6	8	1	1	1	0	0	0	0.416187
c0158	5	6	2	2	1	0	1	0	1
c0159	4	3	1	1	0	0	0	1	1
c0160	4	3	1	1	0	0	0	1	1
c0162	5	5	1	1	0	0	1	0	0.655097
c0165	4	3	1	1	0	1	0	0	1
c0166	10	23	6	4	3	2	2	2	0.198587
c0167	14	46	6	4	2	2	1	4	0.786883
c0168	4	3	2	2	1	0	1	0	0.642061
c0169	5	5	1	1	0	0	0	1	0.655097
c0170	105	2307	43	4	2	1	36	12	0.615579
c0171	33	258	10	3	0	3	3	7	0.374613
c0172	6	8	1	1	0	0	0	1	0.416187
c0173	4	3	1	1	1	0	0	0	1
c0174	30	245	13	4	2	1	6	4	0.579192
c0175	6	8	3	4	1	2	2	2	0.682022
c0176	4	3	3	3	1	0	2	1	0.162734
c0177	4	3	1	1	0	1	0	0	1
c0178	17	71	6	3	0	1	4	2	1
c0179	4	3	2	2	1	0	0	1	0.642061
c0180	4	3	3	3	1	2	0	2	0.162734
c0181	5	5	2	3	1	0	1	1	1
c0182	8	14	3	3	1	1	0	2	1
c0183	4	3	2	2	0	1	0	1	0.642061
c0184	4	3	3	2	0	2	0	2	0.162734
c0185	4	3	1	2	1	0	1	0	1
c0186	6	8	1	2	1	0	0	1	0.416187
c0187	21	105	2	2	1	0	0	1	0.00578392
c0189	13	40	6	3	0	1	3	4	0.579636
c0190	44	426	7	3	0	4	2	2	0.00163181
c0191	4	3	2	2	0	1	1	0	0.642061
c0192	4	3	3	3	1	2	1	0	0.162734
c0193	12	41	6	3	2	3	0	1	0.55439
c0196	13	39	6	4	1	2	1	3	0.579636
c0197	12	33	7	3	0	4	2	1	0.233586
c0199	7	17	3	4	2	1	2	1	1
c0200	5	5	2	2	0	1	0	1	1
c0201	37	333	13	4	1	3	6	6	0.73727
c0202	17	70	6	4	3	1	2	2	1
c0203	4	3	2	3	1	0	1	1	0.642061
c0204	7	11	4	3	1	0	3	1	0.440449
c0205	12	34	5	3	1	4	0	1	1
c0206	14	46	3	2	0	1	0	2	0.27297
c0207	5	5	3	1	0	3	0	0	0.380125
c0208	42	474	18	4	5	3	1	10	0.634236
c0209	25	150	8	4	3	3	2	3	0.545088
c0210	7	11	5	4	3	1	1	2	0.11582
c0211	4	3	1	1	1	0	0	0	1
c0213	16	57	3	2	0	0	2	1	0.126381
c0214	5	5	1	1	0	0	0	1	0.655097
c0215	9	18	5	3	1	1	4	0	0.319763
c0216	4	3	2	3	2	1	0	1	0.642061
c0217	4	3	3	3	1	0	1	2	0.162734
c0218	4	3	2	2	1	0	0	1	0.642061
c0219	4	3	1	1	0	0	0	1	1
c0220	4	3	2	2	0	0	1	2	0.642061
c0221	4	3	3	3	2	0	1	1	0.162734
c0222	5	5	3	2	0	1	0	2	0.380125
c0223	53	631	26	4	2	8	3	18	0.121125
c0224	55	746	28	4	11	1	9	14	0.0703772
c0225	5	5	2	2	1	0	1	0	1
c0226	6	8	1	2	1	0	0	1	0.416187
c0227	4	3	1	1	1	0	0	0	1
c0228	39	381	7	3	1	0	6	1	0.00780677
c0229	4	3	3	2	1	0	0	2	0.162734
c0230	7	11	3	2	0	0	3	2	1
c0232	4	3	1	1	0	0	1	0	1
c0233	12	33	9	4	1	8	1	6	0.0144534
c0234	4	3	1	1	0	0	0	1	1
c0235	4	3	1	1	1	0	0	0	1
c0236	5	5	2	1	0	0	0	2	1
c0237	4	3	2	1	0	0	0	2	0.642061
c0239	5	5	3	3	1	0	1	2	0.380125
c0240	24	143	12	4	2	11	1	2	0.294627
c0241	4	3	3	2	1	0	2	0	0.162734
c0242	28	190	15	4	1	1	9	7	0.120019
c0243	12	39	5	2	0	0	1	5	1
c0244	4	3	2	2	0	1	0	1	0.642061
c0245	4	3	2	1	0	0	2	0	0.642061
c0246	16	60	1	1	1	0	0	0	0.00793642
c0248	4	3	2	3	1	1	0	2	0.642061
c0249	8	15	2	1	0	2	0	0	0.718783
c0250	26	191	7	3	2	0	3	3	0.312962
c0251	44	445	6	3	2	3	2	0	0.000484647
c0252	5	5	4	3	0	1	2	1	0.0762426
c0253	12	37	3	2	0	1	2	0	0.391175
c0255	8	14	4	2	0	0	1	3	0.494598
c0256	9	18	2	2	1	1	0	0	0.496891
c0257	5	6	1	1	0	0	1	0	0.655097
c0258	86	1942	29	4	5	12	7	9	0.375913
c0259	5	5	2	2	0	0	1	1	1
c0260	8	14	2	2	0	1	0	1	0.718783
c0261	4	3	2	2	0	1	0	1	0.642061
c0262	6	9	2	3	1	0	1	1	1
c0264	29	226	16	4	4	2	2	12	0.0841958
c0265	5	5	1	1	0	0	0	1	0.655097
c0267	4	3	2	3	0	1	1	2	0.642061
c0268	4	3	2	2	1	1	0	0	0.642061
c0269	4	3	1	1	0	0	0	1	1
c0270	14	41	6	4	1	2	1	3	0.786883
c0271	12	33	6	3	0	5	1	2	0.55439
c0272	20	95	2	2	0	1	0	1	0.00951619
c0274	8	15	3	3	1	1	0	1	1
c0275	6	8	3	3	1	2	1	0	0.682022
c0276	6	8	2	2	0	1	1	0	1
c0277	4	3	1	4	1	1	1	1	1
c0278	4	3	3	2	1	0	3	0	0.162734
c0280	8	14	2	1	0	0	0	2	0.718783
c0282	13	39	9	4	3	2	4	4	0.0410713
c0284	10	24	4	3	0	1	1	2	1
c0285	5	6	1	1	0	1	0	0	0.655097
c0286	7	12	7	2	0	6	0	3	0.0012588
c0287	8	16	3	2	0	0	1	2	1
c0288	5	5	1	1	0	0	0	1	0.655097
c0291	4	3	2	2	1	0	0	1	0.642061
c0293	50	615	17	4	4	3	2	12	0.562375
c0294	4	3	3	2	0	0	1	3	0.162734
c0295	6	9	2	2	0	0	1	1	1
c0296	13	39	4	2	0	0	2	2	0.77709
c0297	4	3	3	2	0	2	0	2	0.162734
c0298	4	3	2	3	1	1	1	0	0.642061
c0299	24	139	18	3	4	0	9	7	0.000444117
c0300	32	260	4	2	0	0	1	3	0.00169924
c0301	4	3	1	1	0	0	0	1	1
c0302	5	5	2	2	0	0	1	1	1
c0303	5	5	3	3	1	0	1	1	0.380125
c0304	9	24	5	4	1	1	3	2	0.319763
c0305	5	5	1	1	0	1	0	0	0.655097
c0306	5	5	4	4	3	1	2	1	0.0762426
c0307	9	18	3	3	1	2	0	2	1
c0308	16	63	11	4	1	2	2	8	0.0185685
c0309	4	3	2	2	0	0	1	1	0.642061
c0310	35	392	10	4	2	2	4	7	0.296546
c0311	6	8	1	1	0	1	0	0	0.416187
c0312	6	8	3	3	0	2	1	2	0.682022
c0313	4	3	1	1	0	1	0	0	1
c0314	4	3	1	1	1	0	0	0	1
c0315	6	8	3	2	2	0	0	1	0.682022
c0316	11	43	4	2	2	0	0	2	1
c0317	9	18	7	4	1	4	2	3	0.0324982
c0318	44	419	26	4	18	3	10	9	0.00757612
c0319	21	106	8	3	0	2	4	3	1
c0320	19	90	3	2	0	1	0	3	0.0564979
c0321	4	3	1	1	0	1	0	0	1
c0322	4	3	3	3	2	0	2	1	0.162734
c0323	30	197	20	4	6	4	4	8	0.00219756
c0324	15	53	10	4	1	1	2	8	0.0326832
c0325	5	5	4	3	1	1	0	2	0.0762426
c0326	6	14	6	2	6	0	1	0	0.00326915
c0327	28	193	20	4	9	10	4	1	0.000620214
c0328	5	5	1	1	1	0	0	0	0.655097
c0329	5	5	3	2	0	2	0	2	0.380125
c0330	5	5	1	1	0	0	1	0	0.655097
c0331	4	3	1	1	0	0	1	0	1
c0332	7	12	4	3	0	3	2	3	0.440449
c0334	5	5	2	3	2	1	1	0	1
c0335	13	40	9	4	6	7	2	1	0.0410713
c0337	4	3	3	1	0	0	0	3	0.162734
c0338	13	42	6	4	1	4	2	2	0.579636
c0339	47	878	27	4	1	10	3	20	0.0100678
c0340	4	3	2	3	1	0	1	2	0.642061
c0341	5	5	3	3	0	1	1	2	0.380125
c0342	8	14	6	3	0	1	1	5	0.0616217
c0343	20	96	5	3	0	1	2	3	0.255705
c0344	49	594	24	4	7	2	12	9	0.142477
c0345	4	3	3	3	1	1	0	1	0.162734
c0346	13	41	1	2	0	0	1	1	0.0219821
c0347	4	3	1	2	0	1	1	0	1
c0348	11	28	5	4	3	1	1	1	0.758721
c0349	7	11	4	4	2	1	1	1	0.440449
c0351	7	15	4	3	0	1	1	2	0.440449
c0352	4	3	2	2	1	0	2	0	0.642061
c0353	18	77	10	3	0	6	2	5	0.150981
c0354	4	3	2	4	1	1	1	2	0.642061
c0355	5	5	3	1	3	0	0	0	0.380125
c0356	7	11	5	2	0	3	2	0	0.11582
c0357	18	79	6	3	1	0	4	2	0.809891
c0358	4	3	2	1	0	0	0	2	0.642061
c0359	11	28	7	4	1	6	2	2	0.119672
c0360	4	3	2	2	0	1	2	0	0.642061
c0361	4	3	2	2	2	1	0	0	0.642061
c0362	5	5	2	2	1	0	0	1	1
c0363	5	5	1	1	0	0	1	0	0.655097
c0364	4	3	2	4	1	1	1	1	0.642061
c0365	9	18	6	4	1	1	3	1	0.0963467
c0366	7	12	2	1	2	0	0	0	0.714044
c0367	23	127	6	3	3	2	0	2	0.28495
c0368	4	3	1	1	0	1	0	0	1
c0369	10	23	5	4	1	1	2	1	0.52257
c0370	14	47	2	3	1	0	2	2	0.0958062
c0371	20	98	10	4	1	3	4	6	0.358406
c0372	7	11	4	3	1	1	0	2	0.440449
c0373	22	116	13	4	2	6	4	7	0.0766382
c0374	8	16	3	4	1	1	1	1	1
c0375	4	3	1	1	0	0	0	1	1
c0376	17	70	8	3	0	1	2	6	0.466288
c0377	9	18	3	3	2	0	1	2	1
c0378	4	3	2	2	0	1	0	1	0.642061
c0379	13	42	8	2	0	5	0	5	0.150639
c0380	39	698	22	3	0	14	6	13	0.0307556
c0381	7	11	5	3	0	1	2	3	0.11582
c0382	4	3	3	3	1	2	0	1	0.162734
c0383	5	5	3	3	1	1	2	0	0.380125
c0384	18	71	4	2	3	0	1	0	0.224999
c0385	13	39	3	3	1	0	1	1	0.3933
c0386	10	25	4	2	0	0	3	1	1
c0387	31	273	4	3	0	1	1	3	0.00263566
c0388	16	61	1	1	0	0	0	1	0.00793642
c0389	6	8	4	4	1	1	3	2	0.213412
c0391	11	29	5	4	2	1	1	2	0.758721
c0392	4	3	2	1	0	0	2	0	0.642061
c0393	4	3	2	3	1	0	1	1	0.642061
c0394	4	3	1	1	1	0	0	0	1
c0395	8	14	7	2	0	0	7	2	0.00667796
c0396	4	3	3	3	1	1	0	1	0.162734
c0397	5	5	2	2	0	1	0	1	1
c0398	9	19	8	3	8	0	2	1	0.00286928
c0399	5	5	3	2	0	0	1	2	0.380125
c0400	16	61	2	1	0	0	0	2	0.0380774
c0401	4	5	1	1	0	0	0	1	1
c0402	6	8	3	2	0	1	2	0	0.682022
c0403	14	46	6	2	0	0	4	2	0.786883
c0404	4	3	2	2	0	1	0	1	0.642061
c0405	31	235	7	3	0	1	2	6	0.0945264
c0406	6	9	3	2	0	1	0	2	0.682022
c0407	23	134	8	3	1	1	0	6	0.831629
c0408	5	5	2	3	1	1	1	0	1
c0409	8	14	2	3	1	1	0	1	0.718783
c0410	18	124	4	3	0	1	2	1	0.224999
c0411	4	3	4	3	1	3	0	3	0.0220396
c0412	5	5	2	3	1	0	1	1	1
c0413	22	117	13	4	8	9	1	1	0.0766382
c0415	6	8	2	2	0	0	1	2	1
c0416	9	18	9	3	9	0	1	1	0.00018656
c0417	22	150	9	4	1	2	1	6	0.829061
c0418	8	14	3	3	0	1	1	2	1
c0419	4	3	1	1	0	0	1	0	1
c0420	4	3	3	2	3	0	0	1	0.162734
c0421	18	79	10	3	2	0	1	8	0.150981
c0422	7	11	5	3	1	5	0	2	0.11582
c0425	5	5	1	1	1	0	0	0	0.655097
c0426	5	5	1	1	0	0	1	0	0.655097
c0427	5	5	3	2	0	0	1	2	0.380125
c0429	4	3	4	3	3	0	1	1	0.0220396
c0430	4	3	2	2	0	1	0	2	0.642061
c0431	4	3	1	1	0	0	1	0	1
c0432	7	11	2	2	0	1	0	1	0.714044
c0433	5	5	1	1	0	0	0	1	0.655097
c0434	17	70	5	4	1	2	1	1	0.619174
c0436	10	25	5	3	0	1	2	3	0.52257
c0437	5	5	2	2	0	0	1	1	1
c0438	4	3	2	1	0	0	0	2	0.642061
c0441	36	320	24	3	0	1	16	11	0.000845502
c0442	15	55	6	2	3	0	0	3	1
c0443	5	5	4	4	3	1	2	1	0.0762426
c0445	6	8	2	2	0	0	1	1	1
c0446	34	413	33	3	0	15	26	10	4.27554e-13
c0448	18	78	2	1	0	0	0	2	0.0152066
c0449	13	40	2	2	0	1	0	1	0.0957701
c0450	17	70	2	1	0	0	0	2	0.0240125
c0451	4	3	2	2	0	0	1	1	0.642061
c0452	9	18	5	3	0	1	3	3	0.319763
c0453	20	95	10	4	2	1	1	7	0.358406
c0455	12	41	4	3	0	2	2	1	0.776823
c0456	5	5	4	3	0	1	2	1	0.0762426
c0457	4	3	2	2	0	0	2	2	0.642061
c0458	5	5	1	1	0	0	0	1	0.655097
c0459	4	3	2	2	0	2	1	0	0.642061
c0460	4	3	3	2	0	0	2	1	0.162734
c0461	21	107	7	3	0	2	4	2	0.82301
c0462	4	3	1	1	0	0	0	1	1
c0463	4	3	2	2	0	0	1	1	0.642061
c0464	5	6	4	4	1	4	1	1	0.0762426
c0466	17	68	9	3	2	0	2	5	0.224486
c0467	25	154	11	4	1	2	6	6	0.68146
c0468	11	35	11	4	11	1	3	1	2.76331e-05
c0469	9	18	3	2	0	2	1	0	1
c0470	11	28	4	3	0	1	2	1	1
c0471	14	48	3	2	0	0	2	2	0.27297
c0472	4	3	1	1	0	0	1	0	1
c0473	4	3	1	1	0	0	0	1	1
c0474	32	254	8	3	0	1	3	4	0.145313
c0475	7	11	2	2	0	0	1	1	0.714044
c0476	9	19	5	2	0	0	1	4	0.319763
c0477	9	19	5	2	0	0	1	4	0.319763
c0478	9	19	5	2	0	0	1	4	0.319763
c0479	17	72	12	4	2	5	3	3	0.0104315
c0480	5	5	2	3	1	1	1	0	1
c0481	5	7	2	2	0	0	1	1	1
c0483	6	9	4	2	0	0	1	3	0.213412
c0484	28	168	13	3	2	5	6	0	0.438421
c0485	7	13	2	2	0	0	1	1	0.714044
c0486	6	14	3	2	2	0	0	1	0.682022
c0487	5	5	2	3	0	1	1	1	1
c0488	4	3	2	2	0	1	0	2	0.642061
c0489	7	14	3	2	0	0	1	2	1
c0490	4	3	3	3	1	1	0	3	0.162734
c0491	5	5	4	3	1	0	3	1	0.0762426
c0492	5	5	2	2	0	0	2	1	1
c0493	4	3	2	4	1	1	1	2	0.642061
c0494	5	6	2	2	0	1	0	1	1
c0496	6	9	2	3	1	0	1	1	1
c0497	26	163	6	3	1	0	1	5	0.111607
c0498	25	150	7	3	2	0	4	2	0.311208
c0499	21	105	10	3	0	4	5	4	0.501475
c0500	4	3	2	2	1	0	0	1	0.642061
c0501	10	25	3	2	0	0	1	2	0.750189
c0502	30	305	5	3	0	1	3	1	0.0138179
c0503	10	23	5	3	0	2	1	3	0.52257
c0504	6	8	1	1	0	0	1	0	0.416187
c0505	5	5	5	3	1	0	2	3	0.00848889
c0507	4	3	2	2	0	2	1	0	0.642061
c0508	20	95	7	3	0	2	5	1	0.821742
c0509	4	3	3	2	3	0	0	1	0.162734
c0510	4	3	2	3	1	1	0	1	0.642061
c0511	10	26	7	4	2	5	1	2	0.0522727
c0512	20	95	2	1	0	0	0	2	0.00951619
c0513	4	3	1	1	0	0	1	0	1
c0514	12	34	5	3	3	0	1	3	1
c0515	4	3	2	1	0	0	0	2	0.642061
c0516	14	41	7	3	0	5	1	3	0.416559
c0517	23	135	8	2	0	0	2	6	0.831629
c0518	4	3	4	4	1	2	1	1	0.0220396
c0519	5	5	1	1	0	1	0	0	0.655097
c0520	5	5	2	2	0	2	0	1	1
c0521	4	3	2	2	0	0	1	2	0.642061
c0522	8	19	3	3	0	1	1	1	1
c0523	12	30	2	1	0	0	2	0	0.145923
c0524	7	15	1	1	1	0	0	0	0.261192
c0525	5	5	1	1	0	0	0	1	0.655097
c0529	8	14	5	4	4	4	1	2	0.274208
c0530	4	3	1	1	0	0	0	1	1
c0531	10	23	3	1	0	0	0	3	0.750189
c0533	5	5	4	3	0	2	2	1	0.0762426
c0534	4	3	2	1	0	0	0	2	0.642061
c0535	4	3	1	1	0	0	0	1	1
c0536	12	33	4	2	2	0	0	2	0.776823
c0537	4	3	2	2	1	0	1	0	0.642061
c0538	4	3	2	1	0	0	0	2	0.642061
c0539	7	13	5	3	0	5	2	3	0.11582
c0540	4	3	2	2	0	1	0	2	0.642061
c0541	4	3	1	2	1	1	0	0	1
c0542	17	69	7	4	1	2	3	2	0.808187
c0543	8	15	4	3	2	1	0	4	0.494598
c0544	8	14	4	4	1	4	2	1	0.494598
c0545	10	24	6	4	1	1	2	2	0.198587
c0546	4	3	2	2	1	0	2	0	0.642061
c0547	17	71	8	4	1	2	3	3	0.466288
c0548	4	3	1	2	0	0	1	1	1
c0550	12	34	1	1	1	0	0	0	0.0362709
c0552	5	5	1	1	0	0	0	1	0.655097
c0553	10	23	7	3	0	2	3	4	0.0522727
c0554	5	5	5	2	0	2	0	3	0.00848889
c0555	5	6	4	3	2	0	1	2	0.0762426
c0557	45	499	13	3	0	1	3	11	0.21994
c0558	11	46	2	1	0	0	0	2	0.221847
c0559	5	5	3	2	0	0	3	1	0.380125
c0560	5	5	3	3	0	2	2	1	0.380125
c0561	4	3	1	1	0	1	0	0	1
c0562	7	11	2	3	0	1	1	1	0.714044
c0564	5	5	2	2	0	1	2	0	1
c0565	8	14	4	2	0	1	0	3	0.494598
c0566	15	101	9	3	1	0	1	9	0.111005
c0567	32	250	13	4	7	1	6	3	0.856412
c0568	8	15	3	2	1	0	0	2	1
c0569	8	14	3	2	0	1	0	2	1
c0570	5	5	2	2	0	0	2	2	1
c0571	4	3	2	2	0	0	2	1	0.642061
c0572	5	5	2	1	0	0	2	0	1
c0573	9	18	1	1	1	0	0	0	0.166913
c0575	4	4	2	1	0	0	0	2	0.642061
c0576	9	36	1	1	0	0	0	1	0.166913
c0577	9	18	3	2	3	0	1	0	1
c0578	5	5	2	2	0	1	2	0	1
c0579	4	3	1	1	0	1	0	0	1
c0581	17	69	5	3	0	1	1	3	0.619174
c0582	4	3	2	1	0	2	0	0	0.642061
c0583	16	63	5	4	1	1	2	3	0.617179
c0584	5	5	3	2	2	0	0	1	0.380125
c0586	4	3	2	1	0	0	0	2	0.642061
c0587	5	5	4	4	1	1	1	2	0.0762426
c0588	4	3	2	3	1	0	1	1	0.642061
c0590	4	3	1	1	0	0	0	1	1
c0592	4	3	3	3	1	2	0	1	0.162734
c0593	4	3	2	4	1	1	1	1	0.642061
c0594	5	5	3	2	0	1	0	3	0.380125
c0595	22	116	12	4	4	4	1	7	0.12996
c0596	17	69	9	4	1	2	4	6	0.224486
c0597	5	5	2	3	1	0	1	1	1
c0598	5	6	2	3	1	0	1	1	1
c0599	12	34	1	1	0	0	0	1	0.0362709
c0600	4	3	1	1	0	0	1	0	1
c0601	9	20	5	3	1	1	4	0	0.319763
c0604	6	8	5	4	1	4	1	2	0.0345876
c0605	13	38	2	3	0	1	1	1	0.0957701
c0606	12	33	1	1	0	0	0	1	0.0362709
c0607	9	26	1	1	0	1	0	0	0.166913
c0608	4	3	2	2	0	0	1	2	0.642061
c0609	5	5	1	1	0	1	0	0	0.655097
c0610	4	3	2	1	2	0	0	0	0.642061
c0611	5	5	1	1	0	0	1	0	0.655097
c0612	17	79	2	2	0	0	2	1	0.0240125
c0614	5	6	2	2	0	0	1	1	1
c0615	17	69	4	2	0	0	2	2	0.318188
c0616	5	5	1	1	1	0	0	0	0.655097
c0617	13	39	4	4	1	1	2	3	0.77709
c0618	4	3	1	1	0	0	0	1	1
c0619	4	3	4	2	0	3	0	1	0.0220396
c0620	4	3	1	1	0	0	0	1	1
c0621	4	3	4	2	0	1	4	0	0.0220396
c0622	6	8	4	3	3	1	0	2	0.213412
c0623	4	3	2	1	0	0	0	2	0.642061
c0624	8	14	4	3	3	2	0	2	0.494598
c0625	9	18	4	4	1	2	1	1	0.740743
c0626	8	15	5	2	0	4	0	2	0.274208
c0627	8	14	4	2	0	1	0	4	0.494598
c0628	4	3	1	1	0	1	0	0	1
c0629	7	11	4	2	0	0	3	1	0.440449
c0630	8	14	8	2	8	0	0	1	0.000484639
c0631	5	5	3	3	0	1	2	1	0.380125
c0632	4	3	2	2	1	0	0	1	0.642061
c0633	6	8	2	1	0	0	2	0	1
c0634	5	5	2	1	0	2	0	0	1
c0635	5	5	4	2	0	0	2	2	0.0762426
c0636	7	11	1	1	0	1	0	0	0.261192
c0637	12	33	7	2	0	0	5	2	0.233586
c0638	17	69	6	3	0	1	2	4	1
c0639	16	61	4	2	0	0	2	3	0.314026
c0640	4	6	3	3	3	1	1	0	0.162734
c0643	5	9	1	1	0	0	1	0	0.655097
c0644	6	9	3	3	1	1	0	2	0.682022
c0645	6	9	6	3	0	4	2	3	0.00326915
c0646	4	3	2	1	0	0	0	2	0.642061
c0647	5	5	1	1	0	0	1	0	0.655097
c0648	13	40	6	3	0	2	2	5	0.579636
c0649	4	3	3	2	3	1	0	0	0.162734
c0650	4	3	2	2	1	1	0	0	0.642061
c0651	4	3	1	1	0	0	1	0	1
c0652	4	3	1	1	0	0	0	1	1
c0653	17	69	10	4	5	4	3	3	0.131687
c0654	8	15	4	1	0	0	0	4	0.494598
c0655	5	5	1	1	0	0	0	1	0.655097
c0657	5	5	2	2	0	0	1	1	1
c0658	4	3	1	1	0	1	0	0	1
c0659	4	3	2	2	1	0	0	1	0.642061
c0660	4	3	2	2	0	1	0	1	0.642061
c0662	4	3	2	3	1	0	1	1	0.642061
c0665	6	9	2	1	0	0	0	2	1
c0666	14	46	14	3	14	0	4	2	1.57355e-06
c0667	5	5	3	2	3	0	0	1	0.380125
c0668	26	163	10	3	0	5	5	3	1
c0669	5	8	2	2	0	0	1	1	1
c0670	5	5	1	1	0	0	0	1	0.655097
c0671	8	14	3	3	1	0	1	2	1
c0672	5	5	1	1	0	0	0	1	0.655097
c0673	9	18	6	4	1	2	2	2	0.0963467
c0674	14	46	4	2	0	0	2	2	0.586435
c0675	5	5	1	1	0	1	0	0	0.655097
c0676	6	8	4	1	0	0	4	0	0.213412
c0677	8	15	1	2	0	1	0	1	0.163709
c0678	9	18	3	2	0	0	2	1	1
c0679	13	41	7	2	0	4	0	7	0.267417
c0680	10	24	2	2	0	0	1	1	0.33464
c0681	6	8	1	1	0	0	0	1	0.416187
c0682	5	5	2	2	0	0	1	2	1
c0683	8	15	2	2	0	0	1	2	0.718783
c0684	15	51	5	3	0	4	1	1	0.794651
c0686	18	80	2	1	0	0	0	2	0.0152066
c0687	4	3	2	2	0	0	1	1	0.642061
c0689	16	62	2	4	1	1	1	1	0.0380774
c0690	5	5	3	3	1	0	1	1	0.380125
c0691	4	3	2	1	0	0	2	0	0.642061
c0692	4	3	1	1	0	1	0	0	1
c0693	5	5	2	1	0	0	0	2	1
c0694	4	3	4	3	1	1	2	0	0.0220396
c0695	6	8	5	4	1	2	3	2	0.0345876
c0696	4	3	1	1	0	0	1	0	1
c0697	6	8	1	1	1	0	0	0	0.416187
c0698	12	35	6	3	2	6	1	0	0.55439
c0699	21	105	12	3	1	0	8	4	0.113822
c0700	4	3	3	2	0	0	2	3	0.162734
c0701	17	72	6	2	0	0	2	5	1
c0702	6	9	3	2	0	0	2	1	0.682022
c0703	5	5	3	1	0	0	0	3	0.380125
c0704	7	12	4	2	0	0	2	2	0.440449
c0706	13	40	3	2	0	0	2	1	0.3933
c0707	5	6	1	1	0	0	0	1	0.655097
c0708	8	16	2	2	0	0	1	2	0.718783
c0709	5	5	2	2	0	1	0	1	1
c0710	6	11	3	2	3	0	1	0	0.682022
c0711	8	15	4	3	2	0	3	1	0.494598
c0712	4	3	3	1	0	0	0	3	0.162734
c0713	4	3	1	1	0	1	0	0	1
c0714	4	4	1	1	0	0	1	0	1
c0715	7	11	2	2	1	1	0	0	0.714044
c0716	4	3	2	2	0	0	2	1	0.642061
c0717	26	163	13	4	1	3	8	4	0.233066
c0718	4	3	2	1	0	0	0	2	0.642061
c0719	4	3	2	2	0	0	1	1	0.642061
c0722	5	5	3	2	0	2	0	3	0.380125
c0724	4	3	4	2	0	0	1	3	0.0220396
c0726	5	5	3	2	1	0	0	2	0.380125
c0727	5	5	3	2	0	0	2	1	0.380125
c0728	5	5	2	2	0	1	0	1	1
c0729	5	5	2	2	0	1	0	1	1
c0730	4	3	3	3	1	0	1	2	0.162734
c0731	6	8	4	3	0	2	1	2	0.213412
c0732	8	15	4	3	0	2	2	1	0.494598
c0733	7	12	2	1	2	0	0	0	0.714044
c0734	5	5	2	1	0	0	0	2	1
c0735	7	12	2	1	0	0	0	2	0.714044
c0737	9	30	2	2	0	0	1	1	0.496891
c0738	15	53	6	3	0	1	4	3	1
c0741	17	68	2	2	0	0	1	1	0.0240125
c0742	4	3	1	1	0	0	0	1	1
c0743	13	64	4	3	0	2	3	1	0.77709
c0744	4	3	1	3	0	1	1	1	1
c0746	4	3	2	2	1	2	0	0	0.642061
c0747	4	3	1	2	1	0	1	0	1
c0748	6	8	4	2	0	3	0	1	0.213412
c0749	4	3	2	2	0	0	1	1	0.642061
c0750	4	3	1	1	0	0	0	1	1
c0751	6	8	4	2	2	0	2	0	0.213412
c0752	4	3	2	2	0	1	0	1	0.642061
c0753	11	38	2	1	2	0	0	0	0.221847
c0754	5	5	2	1	0	2	0	0	1
c0755	15	53	3	4	1	1	2	2	0.186609
c0756	5	5	2	2	0	1	0	1	1
c0757	10	23	4	4	1	1	1	1	1
c0761	4	3	2	2	1	1	0	0	0.642061
c0762	10	34	1	1	0	0	0	1	0.100445
c0763	12	66	4	4	1	1	1	1	0.776823
c0766	14	46	9	2	0	0	6	3	0.0566015
c0767	14	46	6	3	2	3	0	3	0.786883
c0768	8	14	6	3	0	1	2	3	0.0616217
c0769	7	11	6	4	3	1	1	3	0.0153313
c0770	4	3	2	1	0	2	0	0	0.642061
c0771	14	45	6	3	5	1	0	1	0.786883
c0773	4	4	3	3	0	1	2	2	0.162734
c0774	6	14	2	2	0	1	2	0	1
c0775	5	5	1	1	0	0	1	0	0.655097
c0776	5	5	1	1	0	0	1	0	0.655097
c0777	7	11	1	1	0	1	0	0	0.261192
c0778	5	5	4	3	1	3	0	2	0.0762426
c0779	4	3	2	4	1	1	2	1	0.642061
c0780	4	3	2	2	0	0	1	2	0.642061
c0782	6	10	3	3	0	1	1	2	0.682022
c0783	4	3	2	2	1	1	0	0	0.642061
c0784	8	14	6	4	2	2	2	2	0.0616217
c0785	14	47	4	2	0	3	1	0	0.586435
c0786	11	28	3	1	0	0	0	3	0.546927
c0787	8	14	4	3	0	1	2	1	0.494598
c0788	5	5	2	1	0	0	2	0	1
c0789	5	5	2	3	1	1	0	2	1
c0790	4	6	1	2	0	1	0	1	1
c0791	4	3	2	3	1	1	0	2	0.642061
c0792	4	3	3	3	0	1	2	2	0.162734
c0793	4	3	3	3	1	0	1	1	0.162734
c0794	9	18	6	4	3	3	4	1	0.0963467
c0795	5	6	1	1	1	0	0	0	0.655097
c0796	4	3	2	4	1	1	1	2	0.642061
c0797	4	3	2	2	0	1	1	0	0.642061
c0798	4	3	2	3	1	1	1	0	0.642061
c0799	9	24	1	1	0	0	0	1	0.166913
c0801	13	57	4	3	0	1	1	2	0.77709
c0803	4	3	3	2	0	0	1	2	0.162734
c0804	5	5	3	2	1	0	0	2	0.380125
c0805	12	33	5	4	1	2	4	1	1
c0807	5	10	2	1	0	0	0	2	1
c0808	4	3	1	1	0	0	0	1	1
c0809	7	11	5	3	0	1	1	4	0.11582
c0810	5	5	2	1	0	0	0	2	1
c0811	13	42	7	4	1	5	2	5	0.267417
c0812	10	23	2	2	0	0	1	1	0.33464
c0813	4	3	2	4	1	1	1	1	0.642061
c0814	4	3	3	2	0	0	1	3	0.162734
c0815	8	14	5	4	1	1	2	1	0.274208
c0816	6	13	1	1	0	0	0	1	0.416187
c0818	8	14	1	1	0	0	0	1	0.163709
c0820	9	18	7	3	0	2	1	5	0.0324982
c0821	27	176	15	4	3	5	5	6	0.0764508
c0822	6	8	4	2	3	0	2	0	0.213412
c0823	4	3	2	2	1	0	0	1	0.642061
c0824	4	3	2	1	0	0	2	0	0.642061
c0826	4	3	1	2	0	0	1	1	1
c0827	5	5	3	2	0	0	1	3	0.380125
c0828	5	5	1	1	0	1	0	0	0.655097
c0832	19	93	5	2	3	0	2	0	0.34888
c0833	4	3	4	1	4	0	0	0	0.0220396
c0834	6	8	2	2	0	0	1	2	1
c0835	17	70	13	3	13	0	5	1	0.00193118
c0836	13	40	8	3	0	4	2	3	0.150639
c0837	8	15	3	2	0	0	1	2	1
c0839	9	20	3	2	0	0	2	1	1
c0840	7	12	1	1	0	0	0	1	0.261192
c0841	6	8	1	1	0	0	0	1	0.416187
c0843	4	3	2	3	1	1	1	0	0.642061
c0844	4	3	1	1	0	0	0	1	1
c0845	6	9	2	2	0	0	1	2	1
c0847	4	3	2	2	0	0	1	2	0.642061
c0848	5	5	2	2	0	1	1	0	1
c0849	7	11	4	3	1	0	2	3	0.440449
c0850	9	21	3	2	0	0	1	3	1
c0852	4	3	2	2	1	0	1	0	0.642061
c0854	21	106	1	1	0	0	0	1	0.00101733
c0855	4	3	4	4	1	1	1	2	0.0220396
c0856	4	3	2	2	0	1	0	2	0.642061
c0857	4	3	3	1	0	0	0	3	0.162734
c0858	9	18	4	4	1	1	1	2	0.740743
c0859	4	3	3	2	0	1	0	2	0.162734
c0860	7	12	6	4	1	4	1	2	0.0153313
c0861	5	5	1	1	0	0	0	1	0.655097
c0862	5	8	1	2	0	0	1	1	0.655097
c0863	4	3	2	3	1	1	0	2	0.642061
c0864	11	52	2	2	0	0	1	1	0.221847
c0866	4	3	2	1	0	0	0	2	0.642061
c0867	4	3	1	2	1	0	0	1	1
c0868	4	3	2	2	0	1	1	0	0.642061
c0869	4	3	1	1	0	0	1	0	1
c0870	7	15	3	4	2	1	1	3	1
c0874	8	15	1	1	0	0	0	1	0.163709
c0875	4	3	1	2	0	0	1	1	1
c0876	16	61	2	2	0	1	0	1	0.0380774
c0877	11	30	3	3	0	1	1	1	0.546927
c0879	4	3	1	1	0	0	1	0	1
c0880	5	5	1	1	0	1	0	0	0.655097
c0881	6	8	3	3	0	1	1	2	0.682022
c0882	4	3	4	3	1	0	2	3	0.0220396
c0883	10	25	2	1	0	0	0	2	0.33464
c0884	9	18	7	4	6	1	1	1	0.0324982
c0885	7	14	4	2	0	1	0	3	0.440449
c0886	4	6	3	2	0	2	1	0	0.162734
c0887	4	3	3	3	1	0	1	1	0.162734
c0889	8	15	2	2	0	0	1	2	0.718783
c0890	5	5	1	1	0	0	0	1	0.655097
c0891	4	3	3	3	2	1	0	1	0.162734
c0892	6	8	3	2	2	0	2	0	0.682022
c0893	7	12	5	3	4	2	1	0	0.11582
c0894	6	8	2	1	0	0	0	2	1
c0895	4	3	4	1	4	0	0	0	0.0220396
c0896	4	3	3	2	0	0	3	1	0.162734
c0897	8	14	2	2	0	1	0	1	0.718783
c0898	4	3	2	2	0	0	1	1	0.642061
c0899	5	5	1	1	1	0	0	0	0.655097
c0900	23	127	17	4	7	2	6	5	0.000821904
c0901	5	5	2	3	1	0	1	1	1
c0902	4	3	1	1	0	0	1	0	1
c0903	20	95	11	4	1	3	2	7	0.166845
c0904	4	3	1	2	1	1	0	0	1
c0905	6	8	2	1	0	0	0	2	1
c0906	7	11	7	4	2	3	2	1	0.0012588
c0907	4	3	2	1	0	0	2	0	0.642061
c0909	7	21	2	2	0	1	1	0	0.714044
c0910	4	3	2	1	0	0	2	0	0.642061
c0911	8	14	5	2	0	4	0	2	0.274208
c0912	9	18	1	1	0	0	0	1	0.166913
c0914	9	18	4	3	0	2	2	1	0.740743
c0915	7	11	4	2	0	0	4	1	0.440449
c0916	5	5	2	2	0	1	0	1	1
c0917	4	3	2	2	0	1	1	0	0.642061
c0918	9	18	2	2	0	0	1	1	0.496891
c0919	4	3	1	1	0	0	0	1	1
c0920	5	5	4	4	1	3	1	2	0.0762426
c0921	7	12	3	3	0	1	1	2	1
c0922	5	5	4	3	1	4	0	3	0.0762426
c0923	5	5	1	1	0	0	1	0	0.655097
c0924	7	11	1	1	0	0	0	1	0.261192
c0925	8	14	3	3	0	1	2	1	1
c0926	4	3	3	3	0	1	3	1	0.162734
c0927	16	63	6	4	2	2	2	2	1
c0928	5	5	1	1	0	0	1	0	0.655097
c0929	5	5	2	2	1	0	2	0	1
c0930	4	3	3	1	0	0	0	3	0.162734
c0931	9	18	3	2	0	0	2	3	1
c0932	4	3	3	1	0	0	0	3	0.162734
c0933	4	3	2	2	0	1	0	2	0.642061
c0934	4	3	3	4	1	1	1	2	0.162734
c0935	5	5	1	2	1	0	0	1	0.655097
c0936	4	3	2	2	0	1	1	0	0.642061
c0937	10	33	1	1	1	0	0	0	0.100445
c0938	4	3	1	1	1	0	0	0	1
c0939	10	27	4	2	0	0	3	2	1
c0940	4	3	1	1	0	0	1	0	1
c0941	5	5	4	2	0	0	3	3	0.0762426
c0943	4	4	2	2	0	0	2	1	0.642061
c0944	10	25	4	2	1	0	0	3	1
c0948	5	7	4	3	1	1	0	3	0.0762426
c0949	4	3	4	3	0	1	2	3	0.0220396
c0950	4	3	2	1	0	0	0	2	0.642061
c0952	4	3	1	2	0	0	1	1	1
c0953	5	6	5	3	0	2	1	3	0.00848889
c0954	4	3	3	1	0	0	0	3	0.162734
c0955	6	11	3	2	0	1	0	2	0.682022
c0957	8	15	1	1	0	0	0	1	0.163709
c0960	4	3	2	2	0	0	1	2	0.642061
c0961	9	18	2	2	1	1	0	0	0.496891
c0965	4	6	1	1	0	0	0	1	1
c0966	12	33	3	2	2	0	0	1	0.391175
c0967	4	3	3	4	1	1	1	1	0.162734
c0968	4	3	1	1	0	0	0	1	1
c0969	7	12	1	1	0	0	0	1	0.261192
c0971	11	33	3	2	0	0	1	2	0.546927
c0972	4	3	2	2	0	0	1	2	0.642061
c0973	4	3	4	3	0	1	1	2	0.0220396
c0975	4	3	2	1	0	0	2	0	0.642061
c0976	4	3	1	2	1	1	0	0	1
c0977	4	3	3	1	0	0	0	3	0.162734
c0978	8	28	2	2	0	1	0	1	0.718783
c0979	6	8	1	1	0	1	0	0	0.416187
c0980	9	19	4	3	0	3	1	1	0.740743
c0981	5	6	1	1	0	1	0	0	0.655097
c0982	5	5	1	1	0	0	1	0	0.655097
c0983	4	3	2	2	0	1	0	1	0.642061
c0984	4	3	3	2	1	0	3	0	0.162734
c0985	9	18	1	1	0	0	0	1	0.166913
c0986	7	11	4	2	0	0	3	3	0.440449
c0987	7	11	3	2	0	0	2	2	1
c0988	11	29	4	2	1	0	0	4	1
c0989	5	10	1	1	0	0	1	0	0.655097
c0991	4	3	1	1	0	0	0	1	1
c0992	5	10	2	1	0	0	0	2	1
c0994	6	8	2	3	1	2	1	0	1
c0995	5	6	1	1	1	0	0	0	0.655097
c0996	4	3	2	2	0	0	1	2	0.642061
c0997	9	18	6	2	0	5	0	3	0.0963467
c0998	6	8	2	2	0	0	1	1	1
c0999	8	15	3	2	0	2	1	0	1
c1000	14	48	3	2	0	1	0	2	0.27297
c1001	13	39	6	3	1	4	0	2	0.579636
c1002	4	3	2	2	0	0	2	1	0.642061
c1003	4	5	3	3	0	1	2	1	0.162734
c1006	29	208	9	4	3	1	4	3	0.450811
c1007	4	3	1	1	0	1	0	0	1
c1008	8	25	2	2	1	0	0	1	0.718783
c1010	6	8	1	1	0	0	0	1	0.416187
c1012	4	3	1	1	0	0	0	1	1
c1013	6	8	3	4	1	3	3	1	0.682022
c1014	9	34	4	2	0	3	1	0	0.740743
c1015	4	3	2	3	1	1	0	2	0.642061
c1016	19	89	10	3	0	1	2	8	0.24041
c1018	9	26	1	1	1	0	0	0	0.166913
c1019	4	3	4	2	0	0	3	2	0.0220396
c1020	4	3	2	1	0	0	0	2	0.642061
c1021	12	35	4	4	2	1	1	2	0.776823
c1022	9	19	4	4	1	1	1	2	0.740743
c1023	5	5	4	4	1	2	1	2	0.0762426
c1024	5	5	4	2	0	0	4	1	0.0762426
c1026	6	14	1	1	0	0	0	1	0.416187
c1027	6	9	1	1	0	0	1	0	0.416187
c1028	4	3	2	1	0	0	0	2	0.642061
c1029	13	43	5	3	0	1	3	3	1
c1032	4	3	2	2	0	1	1	0	0.642061
c1034	5	5	2	3	2	1	1	0	1
c1037	7	11	2	1	0	0	0	2	0.714044
c1040	5	5	5	4	1	2	3	2	0.00848889
c1041	6	8	1	1	0	0	1	0	0.416187
c1042	4	3	2	3	1	2	0	1	0.642061
c1043	4	3	1	2	0	1	0	1	1
c1044	5	5	1	1	0	0	1	0	0.655097
c1045	4	3	3	4	1	1	1	2	0.162734
c1046	7	11	2	2	0	1	0	1	0.714044
c1047	4	3	3	2	0	0	1	2	0.162734
c1048	5	10	2	1	0	0	0	2	1
c1049	5	5	2	1	0	0	2	0	1
c1050	5	5	2	3	1	0	1	1	1
c1052	5	5	2	2	1	0	0	1	1
c1053	8	16	6	3	1	3	0	2	0.0616217
c1055	4	3	2	2	0	1	1	0	0.642061
c1056	4	3	2	2	0	0	1	2	0.642061
c1057	4	3	2	2	0	1	0	1	0.642061
c1058	4	3	1	1	0	0	0	1	1
c1060	5	8	2	1	0	0	2	0	1
c1061	6	11	1	1	0	0	0	1	0.416187
c1062	4	5	1	1	0	0	1	0	1
c1063	4	3	4	2	0	1	4	0	0.0220396
c1067	8	18	2	2	0	0	1	2	0.718783
c1068	7	13	1	2	1	1	0	0	0.261192
c1069	6	8	3	2	0	0	1	2	0.682022
c1072	5	9	4	2	0	0	3	1	0.0762426
c1073	6	8	2	2	0	1	0	1	1
c1074	6	8	3	3	0	1	1	1	0.682022
c1075	5	5	1	1	1	0	0	0	0.655097
c1076	4	5	1	1	0	0	1	0	1
c1078	8	16	2	2	0	0	1	1	0.718783
c1079	4	3	1	1	0	0	0	1	1
c1080	4	3	1	1	0	0	0	1	1
c1081	5	5	1	1	0	0	0	1	0.655097
c1082	31	219	9	3	0	1	3	5	0.356088
c1083	9	19	2	1	0	0	2	0	0.496891
c1084	5	5	2	2	0	0	1	1	1
c1085	5	5	2	1	0	0	0	2	1
c1086	4	3	1	1	0	0	1	0	1
c1087	4	3	1	1	0	0	0	1	1
c1088	5	5	3	3	1	1	0	2	0.380125
c1090	4	3	3	1	0	0	0	3	0.162734
c1094	8	18	3	2	0	0	2	1	1
c1095	7	20	1	1	0	0	0	1	0.261192
c1096	4	3	4	3	0	1	3	1	0.0220396
c1097	7	18	2	2	1	0	1	0	0.714044
c1098	14	46	1	1	0	0	0	1	0.0134415
c1101	5	6	1	1	0	0	1	0	0.655097
c1103	5	6	4	2	0	0	2	3	0.0762426
c1105	4	4	1	2	1	0	0	1	1
c1106	5	5	1	1	0	0	1	0	0.655097
c1107	5	5	2	2	0	1	0	1	1
c1108	4	3	3	2	0	0	3	1	0.162734
c1109	4	3	2	2	0	1	0	1	0.642061
c1110	5	5	2	1	0	0	0	2	1
c1111	4	3	3	1	0	0	0	3	0.162734
c1112	5	5	2	2	0	0	1	1	1
c1113	4	3	2	1	0	0	0	2	0.642061
c1114	4	3	3	2	0	0	1	2	0.162734
c1116	8	16	3	1	0	0	0	3	1
c1117	4	3	3	3	2	0	1	1	0.162734
c1118	5	5	1	1	0	0	0	1	0.655097
c1119	5	6	2	3	0	1	1	1	1
c1121	26	152	8	4	2	1	2	3	0.545895
c1122	14	46	3	2	0	0	2	1	0.27297
c1123	5	5	1	1	0	0	1	0	0.655097
c1124	7	11	3	3	0	1	1	1	1
c1125	4	5	1	2	0	1	1	0	1
c1126	5	5	2	2	1	0	0	1	1
c1128	5	5	1	1	0	0	1	0	0.655097
c1129	5	5	2	2	2	0	0	1	1
c1130	5	5	2	1	0	0	0	2	1
c1132	4	3	4	3	0	1	1	3	0.0220396
c1134	5	5	1	1	0	0	1	0	0.655097
c1135	4	3	4	3	0	2	4	1	0.0220396
c1136	4	3	1	1	0	0	0	1	1
c1137	4	3	2	1	0	0	2	0	0.642061
c1140	6	8	5	4	1	1	4	2	0.0345876
c1141	14	46	5	3	0	3	3	2	1
c1143	4	3	2	2	0	0	1	1	0.642061
c1144	5	5	1	1	1	0	0	0	0.655097
c1146	6	8	1	2	1	1	0	0	0.416187
c1147	4	4	1	1	0	0	1	0	1
c1148	8	15	5	4	1	1	2	2	0.274208
c1149	5	5	1	2	1	0	0	1	0.655097
c1152	4	3	2	1	0	0	0	2	0.642061
c1153	8	17	3	2	0	0	1	2	1
c1154	8	14	2	3	2	1	1	0	0.718783
c1157	4	6	3	4	1	1	1	1	0.162734
c1160	6	9	5	2	0	0	2	3	0.0345876
c1161	4	3	1	1	0	0	0	1	1
c1162	4	3	1	1	0	1	0	0	1
c1163	4	3	3	3	2	2	0	2	0.162734
c1164	19	88	5	3	1	2	0	2	0.34888
c1165	8	14	5	4	4	3	2	2	0.274208
c1167	7	12	3	3	2	1	0	1	1
c1168	6	8	1	1	0	1	0	0	0.416187
c1169	4	4	1	1	0	0	0	1	1
c1170	4	3	3	3	2	0	1	1	0.162734
c1171	4	3	4	3	1	0	3	1	0.0220396
c1172	5	5	2	1	0	2	0	0	1
c1174	6	9	4	3	0	1	1	3	0.213412
c1175	4	3	4	4	1	2	1	1	0.0220396
c1176	9	18	3	2	0	1	0	3	1
c1177	4	3	2	1	0	0	0	2	0.642061
c1178	5	5	1	1	0	0	0	1	0.655097
c1179	4	3	2	1	0	0	0	2	0.642061
c1180	21	105	9	3	0	4	4	2	0.661759
c1181	4	3	1	1	0	0	0	1	1
c1183	4	3	1	1	0	0	0	1	1
c1184	7	11	2	1	0	2	0	0	0.714044
c1186	6	9	4	3	0	2	1	4	0.213412
c1187	10	24	3	3	0	1	1	1	0.750189
c1188	4	3	2	2	0	1	0	1	0.642061
c1189	4	5	4	2	0	0	3	1	0.0220396
c1191	4	3	3	2	0	0	3	1	0.162734
c1192	5	5	3	2	0	0	3	2	0.380125
c1193	6	9	1	1	0	0	0	1	0.416187
c1194	4	3	3	3	0	1	3	1	0.162734
c1196	5	5	1	1	0	0	1	0	0.655097
c1200	71	1243	32	4	2	1	25	12	0.271957
c1201	4	3	1	1	1	0	0	0	1
c1202	4	5	1	1	0	0	0	1	1
c1203	4	3	1	1	0	0	0	1	1
c1208	4	4	3	2	0	0	1	2	0.162734
c1209	4	3	1	1	0	0	0	1	1
c1210	5	6	2	2	0	0	1	1	1
c1211	4	3	2	2	1	1	0	0	0.642061
c1212	15	53	2	1	0	0	2	0	0.0604723
c1216	8	20	2	1	0	0	2	0	0.718783
c1218	4	5	2	1	0	0	0	2	0.642061
c1219	6	9	1	1	0	0	0	1	0.416187
c1220	4	3	1	2	0	0	1	1	1
c1221	5	5	1	2	1	1	0	0	0.655097
c1222	8	15	3	3	0	1	1	1	1
c1224	7	11	6	3	0	3	1	3	0.0153313
c1225	18	80	2	1	0	0	0	2	0.0152066
c1226	4	3	1	1	0	0	0	1	1
c1227	5	5	2	2	1	1	0	0	1
c1229	8	15	5	3	0	1	1	3	0.274208
c1231	6	8	6	4	1	5	2	2	0.00326915
c1232	4	3	2	2	0	0	1	1	0.642061
c1233	4	4	1	2	0	0	1	1	1
c1234	4	4	3	2	0	3	0	1	0.162734
c1235	4	3	2	2	1	1	0	0	0.642061
c1236	4	3	2	2	0	0	1	1	0.642061
c1238	21	97	8	3	0	3	4	1	1
c1239	4	3	2	1	0	0	0	2	0.642061
c1240	4	3	2	1	0	0	0	2	0.642061
c1241	5	5	1	1	0	0	0	1	0.655097
c1243	4	3	1	1	0	0	0	1	1
c1245	5	5	2	1	0	0	0	2	1
c1246	7	16	3	3	1	0	1	2	1
c1247	5	5	1	1	0	0	0	1	0.655097
c1249	5	6	3	3	1	0	1	1	0.380125
c1250	4	3	3	3	2	1	0	1	0.162734
c1251	4	3	3	2	0	2	0	1	0.162734
c1252	4	3	3	1	0	0	0	3	0.162734
c1253	4	3	1	1	1	0	0	0	1
c1254	4	3	1	1	1	0	0	0	1
c1255	21	90	14	4	1	8	2	7	0.011892
c1257	4	3	1	1	0	0	1	0	1
c1258	5	5	4	4	3	1	1	1	0.0762426
c1259	10	23	7	4	2	2	1	3	0.0522727
c1260	4	3	4	2	0	0	1	3	0.0220396
c1261	5	5	3	3	0	1	1	1	0.380125
c1262	6	11	2	1	2	0	0	0	1
c1264	4	3	1	1	1	0	0	0	1
c1265	4	3	2	3	1	0	1	2	0.642061
c1266	5	5	3	3	0	1	3	1	0.380125
c1271	4	3	3	2	1	0	0	3	0.162734
c1273	4	4	2	1	0	0	0	2	0.642061
c1274	4	3	1	1	0	0	0	1	1
c1275	4	3	1	1	1	0	0	0	1
c1276	4	4	1	2	0	0	1	1	1
c1277	4	3	1	1	0	1	0	0	1
c1278	4	3	1	2	0	0	1	1	1
c1279	4	4	3	1	0	0	0	3	0.162734
c1280	4	3	1	1	0	0	1	0	1
c1281	5	10	2	1	0	0	2	0	1
c1282	6	8	4	3	0	2	1	2	0.213412
c1283	4	3	2	1	0	0	0	2	0.642061
c1286	9	19	3	3	1	1	1	0	1
c1287	4	3	1	1	0	1	0	0	1
c1289	5	5	2	1	0	0	0	2	1
c1290	4	3	1	1	0	0	1	0	1
c1291	4	3	3	3	1	0	2	2	0.162734
c1292	16	63	6	4	1	1	3	2	1
c1294	4	3	2	2	1	1	0	0	0.642061
c1295	5	6	5	3	0	1	3	1	0.00848889
c1296	4	3	1	1	1	0	0	0	1
c1297	4	3	2	2	0	0	1	1	0.642061
c1298	5	5	2	2	0	1	0	2	1
c1299	25	152	14	4	10	1	4	3	0.0979611
c1300	4	3	3	2	0	0	1	3	0.162734
c1301	5	7	2	2	0	1	0	1	1
c1302	5	5	1	1	0	0	1	0	0.655097
c1303	4	3	3	1	0	0	0	3	0.162734
c1304	4	3	1	2	1	0	0	1	1
c1305	4	3	3	1	0	0	0	3	0.162734
c1306	4	3	1	1	0	0	0	1	1
c1307	4	3	2	2	1	0	0	2	0.642061
c1308	4	3	1	1	0	0	1	0	1
c1309	8	14	1	1	0	0	0	1	0.163709
c1311	5	6	3	1	0	0	3	0	0.380125
c1312	5	5	2	2	0	1	0	1	1
c1313	4	3	2	1	0	0	2	0	0.642061
c1314	5	5	1	2	1	0	1	0	0.655097
c1315	4	3	1	1	0	0	0	1	1
c1317	5	5	1	1	0	0	0	1	0.655097
c1318	21	99	8	4	5	1	2	2	1
c1319	6	8	2	2	0	0	1	1	1
c1320	6	9	4	3	2	0	3	1	0.213412
c1321	4	3	2	2	0	0	1	1	0.642061
c1322	4	3	1	1	0	0	0	1	1
c1324	4	3	1	3	1	0	1	1	1
c1325	4	3	2	1	0	0	2	0	0.642061
c1326	4	3	2	2	0	0	2	1	0.642061
c1327	5	6	1	1	0	1	0	0	0.655097
c1328	4	3	3	2	0	0	1	2	0.162734
c1329	4	4	2	1	0	0	2	0	0.642061
c1330	8	14	2	1	0	0	0	2	0.718783
c1332	11	28	3	1	0	0	0	3	0.546927
c1334	5	5	4	2	0	0	2	2	0.0762426
c1335	8	14	3	3	2	0	2	1	1
c1336	6	8	2	2	0	0	1	1	1
c1337	4	5	1	1	0	0	1	0	1
c1338	4	3	2	1	0	0	0	2	0.642061
c1339	4	3	2	3	1	1	0	1	0.642061
c1340	5	5	1	2	0	0	1	1	0.655097
c1341	4	4	4	1	4	0	0	0	0.0220396
c1342	4	3	2	1	0	0	0	2	0.642061
c1345	6	8	1	1	0	1	0	0	0.416187
c1346	4	3	1	1	0	0	0	1	1
c1347	4	3	3	2	0	0	3	2	0.162734
c1348	4	3	4	3	1	1	2	0	0.0220396
c1349	4	4	1	1	1	0	0	0	1
c1352	4	3	1	1	1	0	0	0	1
c1355	5	5	1	3	1	0	1	1	0.655097
c1356	4	4	2	1	0	2	0	0	0.642061
c1357	4	3	2	3	0	1	1	1	0.642061
c1360	5	5	4	2	0	0	4	1	0.0762426
c1361	4	3	3	2	0	2	0	1	0.162734
c1363	4	4	3	2	0	1	2	0	0.162734
c1364	4	3	2	2	0	0	1	1	0.642061
c1365	4	3	2	3	1	0	2	1	0.642061
c1367	4	3	1	1	0	0	0	1	1
c1369	4	3	3	1	0	0	0	3	0.162734
c1370	6	8	3	2	0	0	2	2	0.682022
c1371	5	5	1	1	0	1	0	0	0.655097
c1372	5	5	1	1	0	0	1	0	0.655097
c1373	4	3	1	3	1	0	1	1	1
c1374	4	5	2	2	0	1	1	0	0.642061
c1375	4	3	1	3	0	1	1	1	1
c1376	26	163	9	3	1	0	3	8	0.840655
c1377	4	4	1	1	0	0	1	0	1
c1380	6	9	3	2	2	0	1	0	0.682022
c1381	5	5	2	1	0	0	2	0	1
c1382	4	3	2	2	0	0	2	1	0.642061
c1383	4	3	1	2	0	0	1	1	1
c1384	6	8	2	1	0	0	0	2	1
c1388	4	3	3	3	1	0	1	3	0.162734
c1389	5	6	3	2	0	2	1	0	0.380125
c1390	4	3	1	2	0	1	0	1	1
c1391	5	5	2	2	0	0	1	2	1
c1394	4	3	2	2	0	1	1	0	0.642061
c1395	4	3	1	1	0	0	1	0	1
c1396	4	3	1	2	0	0	1	1	1
c1397	5	5	1	1	0	1	0	0	0.655097
c1398	4	3	2	1	0	0	0	2	0.642061
c1399	9	18	4	3	0	4	1	1	0.740743
c1400	4	3	2	2	0	0	1	1	0.642061
c1401	40	390	11	2	0	0	4	9	0.192522
c1405	4	3	2	2	1	0	1	0	0.642061
c1407	4	3	3	3	0	1	1	1	0.162734
c1408	6	8	2	1	0	0	0	2	1
c1409	4	3	1	1	0	0	0	1	1
c1411	4	3	1	1	1	0	0	0	1
c1413	5	5	3	3	2	2	0	1	0.380125
c1419	4	3	1	1	0	1	0	0	1
c1420	5	5	3	3	0	1	1	1	0.380125
c1421	8	14	2	2	1	0	0	1	0.718783
c1422	12	34	4	2	0	0	1	3	0.776823
c1427	4	3	1	2	0	0	1	1	1
c1428	5	5	2	2	1	0	0	1	1
c1429	7	15	3	2	0	0	1	3	1
c1432	5	5	2	1	0	0	0	2	1
c1433	4	5	3	2	0	3	0	1	0.162734
c1435	4	3	3	3	1	1	0	2	0.162734
c1437	6	8	1	1	0	0	1	0	0.416187
c1438	5	5	1	1	0	0	0	1	0.655097
c1440	4	3	1	1	0	0	1	0	1
c1441	4	3	2	2	1	0	0	1	0.642061
c1442	4	3	1	1	0	1	0	0	1
c1443	27	177	5	4	2	1	1	1	0.0454995
c1444	4	3	1	1	0	1	0	0	1
c1445	5	5	1	1	0	0	1	0	0.655097
c1447	4	3	1	1	0	1	0	0	1
c1448	6	8	3	2	0	1	2	0	0.682022
c1449	5	6	3	2	0	0	2	1	0.380125
c1450	5	6	3	2	0	0	1	2	0.380125
c1451	18	77	10	3	0	6	2	5	0.150981
c1452	11	29	5	3	1	4	0	1	0.758721
c1453	6	8	3	3	1	1	1	0	0.682022
c1455	4	3	1	2	0	1	1	0	1
c1458	16	62	4	2	0	1	0	3	0.314026
c1461	12	35	6	2	0	0	2	4	0.55439
c1463	4	3	3	3	0	1	1	2	0.162734
c1467	9	18	5	2	3	0	0	2	0.319763
c1468	4	3	1	1	0	0	1	0	1
c1470	4	3	1	1	0	0	0	1	1
c1474	4	3	1	2	0	1	0	1	1
c1475	4	3	1	1	0	0	0	1	1
c1476	4	3	1	1	1	0	0	0	1
c1478	5	5	3	3	2	2	1	0	0.380125
c1479	5	5	4	3	0	1	3	1	0.0762426
c1480	5	6	2	2	0	1	0	1	1
c1481	4	3	2	2	1	0	0	2	0.642061
c1482	4	3	2	3	2	1	1	0	0.642061
c1483	4	3	2	2	0	0	1	1	0.642061
c1484	4	3	1	1	0	0	0	1	1
c1486	6	8	4	1	0	0	0	4	0.213412
c1491	4	3	2	2	1	1	0	0	0.642061
c1492	4	3	3	2	0	0	1	3	0.162734
c1494	4	3	2	2	1	1	0	0	0.642061
c1495	4	3	1	1	0	0	1	0	1
c1496	4	3	1	1	0	0	1	0	1
c1497	10	23	2	2	1	1	0	0	0.33464
c1498	5	5	2	2	1	0	0	2	1
c1499	4	3	2	1	0	0	2	0	0.642061
c1501	4	3	1	1	1	0	0	0	1
c1503	5	5	3	2	0	1	0	2	0.380125
c1504	4	3	2	1	0	0	0	2	0.642061
c1505	5	6	4	3	1	2	1	0	0.0762426
c1506	5	5	1	1	1	0	0	0	0.655097
c1508	12	33	2	2	1	0	0	2	0.145923
c1509	4	3	1	2	0	1	0	1	1
c1510	4	3	3	2	0	2	0	2	0.162734
c1512	4	3	2	2	0	1	0	2	0.642061
c1513	4	3	1	1	0	0	0	1	1
c1514	11	28	7	4	2	6	1	1	0.119672
c1515	9	18	5	3	0	3	3	1	0.319763
c1516	4	3	2	3	0	1	1	1	0.642061
c1521	17	68	9	3	0	2	6	2	0.224486
c1522	5	5	1	2	0	0	1	1	0.655097
c1523	6	8	3	2	0	2	0	3	0.682022
c1528	4	4	2	1	0	0	0	2	0.642061
c1529	4	3	2	2	0	0	2	1	0.642061
c1530	4	3	1	1	0	0	1	0	1
c1531	5	5	2	2	0	0	1	1	1
c1532	5	5	1	1	0	0	1	0	0.655097
c1533	4	3	2	2	0	0	1	1	0.642061
c1535	4	3	1	1	1	0	0	0	1
c1537	4	3	1	1	0	0	1	0	1
c1538	4	3	1	1	0	0	0	1	1
c1539	4	3	1	1	0	0	0	1	1
c1540	16	62	5	3	0	1	1	3	0.617179
c1541	4	3	1	1	0	0	0	1	1
c1544	4	3	1	1	0	0	1	0	1
c1545	14	47	6	4	2	1	1	3	0.786883
c1546	8	16	2	2	0	0	2	1	0.718783
c1547	5	5	1	1	0	0	0	1	0.655097
c1548	4	3	1	3	0	1	1	1	1
c1549	4	3	1	1	0	0	1	0	1
c1550	4	3	3	3	0	1	1	2	0.162734
c1551	6	8	3	4	1	3	3	1	0.682022
c1552	4	3	1	2	1	0	0	1	1
c1553	4	3	2	1	0	0	0	2	0.642061
c1554	4	3	2	3	0	1	1	1	0.642061
c1555	4	3	2	2	1	0	0	2	0.642061
c1556	6	8	3	2	0	2	0	1	0.682022
c1557	5	5	1	1	0	0	0	1	0.655097
c1559	6	8	2	2	0	0	1	2	1
c1561	4	3	1	1	0	0	0	1	1
c1562	5	5	3	3	1	0	1	1	0.380125
c1563	4	3	2	2	0	1	0	1	0.642061
c1564	17	69	7	4	1	1	3	3	0.808187
c1565	17	69	8	4	3	2	2	1	0.466288
c1566	4	3	2	2	1	0	2	0	0.642061
c1567	15	54	8	3	2	4	0	3	0.290327
c1568	5	5	5	3	0	2	2	2	0.00848889
c1569	4	3	2	1	0	0	0	2	0.642061
c1570	9	18	4	4	1	1	1	2	0.740743
c1572	4	3	2	2	0	0	2	1	0.642061
c1573	4	3	1	1	0	0	1	0	1
c1574	4	3	3	2	0	0	2	1	0.162734
c1575	9	19	3	2	0	0	2	1	1
c1578	24	140	13	4	2	2	3	9	0.14132
c1580	4	3	1	1	0	0	0	1	1
c1581	4	3	3	2	0	1	0	2	0.162734
c1582	18	77	6	2	0	1	0	6	0.809891
c1583	4	3	1	2	0	0	1	1	1
c1585	4	3	1	2	0	0	1	1	1
c1586	4	3	2	2	0	1	0	2	0.642061
c1589	5	5	3	2	0	1	0	2	0.380125
c1590	5	5	1	2	0	1	0	1	0.655097
c1591	4	3	4	3	0	1	1	3	0.0220396
c1592	4	3	1	1	1	0	0	0	1
c1594	18	78	11	3	1	0	2	10	0.0552073
c1596	11	28	3	1	0	3	0	0	0.546927
c1598	4	3	2	2	0	1	2	0	0.642061
c1599	8	14	5	2	0	0	4	1	0.274208
c1600	4	3	2	2	0	1	1	0	0.642061
c1602	5	5	5	4	2	2	1	1	0.00848889
c1603	20	95	6	2	0	0	2	5	0.497823
c1604	14	46	7	4	1	5	2	5	0.416559
c1605	6	8	1	2	1	0	1	0	0.416187
c1606	5	5	1	1	0	0	0	1	0.655097
c1608	4	3	2	3	1	1	0	1	0.642061
c1609	25	150	13	4	1	5	5	4	0.216176
c1610	4	3	2	2	0	1	0	1	0.642061
c1611	4	3	2	1	0	0	2	0	0.642061
c1612	5	5	1	1	0	1	0	0	0.655097
c1616	5	5	1	2	0	0	1	1	0.655097
c1617	8	14	1	2	0	1	0	1	0.163709
c1618	8	14	2	2	0	0	1	1	0.718783
c1621	8	14	7	4	1	1	4	4	0.00667796
c1622	7	11	5	3	1	5	0	2	0.11582
c1624	13	42	8	2	0	5	0	5	0.150639
c1626	9	22	3	2	0	0	1	3	1
c1627	6	8	2	2	0	0	1	1	1
c1628	5	5	1	2	1	0	0	1	0.655097
c1630	9	18	6	4	5	1	1	1	0.0963467
c1631	6	8	3	4	1	1	1	1	0.682022
c1632	20	95	8	3	0	3	5	1	1
c1633	9	18	1	1	0	0	0	1	0.166913
c1634	8	14	2	1	0	0	2	0	0.718783
c1635	5	5	1	1	1	0	0	0	0.655097
c1636	4	3	1	1	0	0	1	0	1
c1637	8	16	3	1	0	0	0	3	1
c1638	4	3	3	2	0	1	0	2	0.162734
c1639	4	3	1	1	0	0	1	0	1
c1640	4	3	2	3	0	1	1	1	0.642061
c1641	4	3	3	3	1	1	0	1	0.162734
c1642	8	14	1	1	0	0	1	0	0.163709
c1643	5	5	1	1	0	0	0	1	0.655097
c1644	8	14	3	3	0	2	1	1	1
c1645	4	3	2	2	0	0	2	1	0.642061
c1646	4	3	1	2	0	1	0	1	1
c1647	5	5	2	2	0	0	1	1	1
c1649	5	5	3	3	2	1	0	1	0.380125
c1650	5	5	1	1	0	0	1	0	0.655097
c1651	7	11	2	2	0	0	1	2	0.714044
c1652	8	14	5	3	0	2	1	4	0.274208
c1653	12	33	5	3	0	1	2	2	1
c1654	4	3	3	3	0	1	3	1	0.162734
c1655	4	3	3	3	2	0	1	1	0.162734
c1656	6	8	2	2	0	1	1	0	1
c1657	6	8	2	2	0	1	1	0	1
c1658	8	14	5	4	3	2	2	2	0.274208
c1659	5	5	3	1	0	0	3	0	0.380125
c1660	18	83	4	2	0	1	0	3	0.224999
c1662	9	18	6	4	1	1	1	5	0.0963467
c1663	7	11	4	3	0	1	3	1	0.440449
c1664	5	5	2	2	0	1	1	0	1
c1665	4	3	2	3	0	1	1	2	0.642061
c1666	4	3	3	3	0	1	1	1	0.162734
c1667	4	3	1	1	1	0	0	0	1
c1670	4	3	1	1	0	0	1	0	1
c1672	7	12	3	2	1	0	0	3	1
c1673	4	3	2	2	1	0	0	1	0.642061
c1674	4	3	2	2	1	0	0	1	0.642061
c1675	4	3	2	2	0	1	1	0	0.642061
c1676	5	5	1	1	0	1	0	0	0.655097
c1677	4	3	2	2	0	1	1	0	0.642061
c1678	5	5	1	1	1	0	0	0	0.655097
c1679	4	3	2	1	0	0	0	2	0.642061
c1681	18	77	6	4	1	2	2	1	0.809891
c1682	5	5	1	1	1	0	0	0	0.655097
c1683	5	6	5	3	0	2	4	3	0.00848889

## Sheet: funsimbp
Cluster ID	Genes	Interactions	Genes annotated to a reference set	Categories represented	Genes annotated to an AGE set	Genes annotated to an ARD set	Genes annotated to an EX set	Genes annotated to an ME set	p-value
c0002	5	6	3	2	0	0	1	2	0.350322
c0003	18	78	12	4	1	6	8	8	0.0106527
c0004	62	648	24	4	1	7	7	13	0.508225
c0005	20	95	12	3	0	5	8	8	0.0313735
c0006	14	47	1	1	0	0	0	1	0.0446491
c0007	9	18	5	2	0	0	2	4	0.292128
c0008	17	69	6	3	2	0	1	5	1
c0010	5	5	3	2	2	0	0	1	0.350322
c0011	5	8	1	1	0	0	0	1	0.663995
c0012	6	8	3	3	2	2	0	2	0.426652
c0013	13	39	5	4	1	1	2	3	0.777041
c0014	12	33	4	3	0	1	2	1	1
c0015	65	1040	39	4	2	19	13	23	3.8677e-05
c0016	5	5	2	1	0	0	0	2	1
c0017	9	20	2	2	0	0	1	1	0.509678
c0018	150	5362	50	3	0	6	35	14	0.731144
c0019	146	5304	54	4	10	9	19	31	0.601258
c0020	12	33	6	3	4	0	2	2	0.363223
c0021	135	4470	47	4	1	6	30	17	1
c0022	4	3	2	2	0	2	0	1	0.61466
c0023	15	58	6	4	3	1	2	1	0.787288
c0024	375	38782	111	4	21	13	51	43	0.0323961
c0025	25	152	10	4	3	1	1	5	0.675127
c0026	27	177	10	3	2	0	4	7	0.841036
c0027	13	41	7	4	3	1	4	3	0.157453
c0028	42	432	13	4	5	6	3	5	0.631332
c0029	336	24117	101	4	14	13	32	51	0.0641585
c0030	35	243	8	3	3	2	0	5	0.15715
c0032	126	3854	45	4	13	10	13	21	0.851425
c0033	5	5	2	2	0	0	1	1	1
c0034	14	64	7	4	5	1	2	1	0.26612
c0035	10	23	4	3	1	0	1	3	0.747038
c0036	121	3630	27	4	5	4	14	12	0.00387111
c0037	5	5	3	3	2	0	1	1	0.350322
c0038	5	5	3	2	0	0	1	2	0.350322
c0039	23	128	7	4	1	3	1	5	0.827372
c0040	7	12	2	2	1	0	1	0	1
c0041	8	14	4	4	2	2	1	3	0.461814
c0042	4	3	1	2	0	1	0	1	1
c0043	64	1010	20	4	4	5	5	10	0.60057
c0044	4	3	2	1	0	0	0	2	0.61466
c0045	4	3	2	3	1	0	1	1	0.61466
c0046	109	2945	40	4	11	8	12	17	0.687651
c0047	8	14	1	1	0	0	0	1	0.275511
c0048	17	73	7	3	3	0	3	5	0.614999
c0049	113	3164	42	4	5	7	8	27	0.621054
c0050	17	68	6	2	0	2	0	5	1
c0051	11	28	5	2	4	0	0	1	0.530858
c0052	7	11	3	3	1	2	0	2	0.70074
c0053	9	25	5	3	2	4	0	1	0.292128
c0054	666	94798	229	4	12	63	65	136	0.803391
c0055	4	3	2	2	0	0	1	1	0.61466
c0056	6	9	4	4	1	1	2	2	0.192289
c0057	10	23	4	3	0	1	1	3	0.747038
c0058	96	2283	20	4	6	7	5	8	0.00353085
c0059	9	19	2	1	0	0	2	0	0.509678
c0060	8	15	3	3	1	0	2	2	1
c0061	4	3	2	2	0	0	1	1	0.61466
c0062	6	10	4	2	0	0	3	1	0.192289
c0063	16	114	2	2	0	0	1	1	0.0681807
c0064	15	62	5	3	0	2	1	2	1
c0065	25	150	16	4	3	5	7	10	0.00500139
c0067	9	19	1	1	0	0	1	0	0.175197
c0068	11	39	5	3	3	1	2	0	0.530858
c0069	25	151	6	2	0	0	3	4	0.299011
c0070	5	5	2	1	0	0	0	2	1
c0071	33	216	10	3	0	1	4	7	0.715325
c0072	9	18	6	4	1	1	3	3	0.0736902
c0073	9	18	7	4	1	1	3	4	0.0109234
c0074	9	18	7	4	1	1	3	4	0.0109234
c0075	9	18	6	4	1	1	3	3	0.0736902
c0076	47	524	21	4	4	4	5	11	0.168985
c0077	281	18226	83	4	4	15	45	33	0.0584229
c0078	9	29	3	3	1	0	2	1	1
c0079	6	8	1	2	0	1	0	1	0.671764
c0080	4	3	3	2	0	0	2	2	0.125276
c0081	261	15472	63	4	18	8	19	25	0.00018216
c0082	15	52	10	4	3	4	5	2	0.0136751
c0083	47	595	15	4	4	9	3	5	0.760143
c0084	6	8	2	1	0	0	2	0	1
c0085	5	5	3	3	0	1	1	1	0.350322
c0086	5	6	2	2	0	0	1	1	1
c0087	158	7104	57	4	3	6	28	26	0.738068
c0088	42	402	25	4	21	2	6	3	0.00166458
c0089	6	12	1	1	0	0	1	0	0.671764
c0090	9	18	1	1	0	0	0	1	0.175197
c0091	37	375	8	4	3	3	1	2	0.118865
c0092	27	177	9	4	1	3	2	6	1
c0093	7	11	3	2	0	0	2	3	0.70074
c0094	13	39	4	3	1	1	3	0	1
c0095	4	6	1	1	1	0	0	0	1
c0096	71	1190	36	4	2	4	21	15	0.00598795
c0097	13	39	5	3	0	1	1	4	0.777041
c0098	469	54873	132	4	21	17	38	75	0.00192208
c0099	5	5	2	2	0	0	1	2	1
c0100	5	5	1	1	0	0	1	0	0.663995
c0102	210	10980	48	4	18	6	12	19	0.000187368
c0103	7	11	5	2	0	0	4	2	0.0547503
c0104	6	8	4	2	1	0	0	3	0.192289
c0105	4	3	3	2	1	0	0	2	0.125276
c0106	33	264	15	3	3	0	6	9	0.205147
c0107	8	14	3	2	0	2	0	2	1
c0108	17	68	7	4	2	1	6	1	0.614999
c0109	7	15	2	1	0	0	0	2	1
c0110	4	3	2	1	0	0	0	2	0.61466
c0111	4	3	2	1	0	0	0	2	0.61466
c0112	7	11	3	4	2	1	1	3	0.70074
c0113	177	7442	70	4	7	11	22	41	0.204474
c0114	38	343	36	4	34	1	11	8	9.73637e-15
c0115	7	11	2	3	0	1	1	1	1
c0116	4	5	1	1	0	0	0	1	1
c0117	5	5	2	2	0	1	2	0	1
c0118	73	1318	26	4	7	11	7	8	0.902398
c0119	8	16	4	3	1	2	0	2	0.461814
c0120	14	51	2	2	0	0	1	1	0.159117
c0121	9	18	5	2	0	1	0	4	0.292128
c0122	77	1380	21	4	6	8	5	7	0.187367
c0123	4	6	2	1	0	2	0	0	0.61466
c0124	22	119	6	3	0	2	1	4	0.510999
c0125	28	189	12	4	6	3	3	6	0.428035
c0126	29	192	7	4	4	2	2	2	0.248831
c0127	108	2890	39	4	16	20	6	11	0.839531
c0128	5	5	2	2	1	0	0	1	1
c0129	15	72	5	2	0	0	1	4	1
c0130	70	1208	33	4	6	5	13	18	0.0331051
c0131	8	14	3	2	0	0	2	1	1
c0132	160	6365	69	4	13	8	18	44	0.0301881
c0133	4	4	1	2	0	1	1	0	1
c0134	8	14	2	1	0	2	0	0	0.721655
c0135	33	257	16	4	1	3	7	8	0.103487
c0136	6	9	4	2	0	0	3	2	0.192289
c0137	4	3	2	2	0	0	1	1	0.61466
c0139	6	8	2	2	0	0	1	2	1
c0140	100	2303	29	4	6	1	13	14	0.247145
c0141	18	71	7	3	0	3	2	6	0.805485
c0142	4	3	3	3	1	1	0	2	0.125276
c0143	19	86	8	4	3	2	4	2	0.482613
c0144	69	810	20	4	3	4	3	13	0.375527
c0145	36	315	19	4	3	2	7	11	0.0340642
c0146	79	1328	40	4	3	17	13	25	0.00428346
c0147	18	77	5	3	0	3	1	5	0.626909
c0148	55	743	17	4	3	2	2	11	0.57414
c0149	161	6080	53	4	12	15	20	18	0.619272
c0150	6	8	1	1	0	0	1	0	0.671764
c0151	8	15	1	1	0	0	0	1	0.275511
c0152	8	15	1	1	0	0	0	1	0.275511
c0153	80	1282	62	4	3	25	42	25	8.01712e-15
c0154	6	9	4	3	0	4	1	1	0.192289
c0155	10	24	3	2	0	0	1	2	1
c0156	96	1943	44	4	5	23	7	14	0.0310947
c0157	19	80	18	3	18	0	4	3	7.29325e-08
c0158	83	1628	38	4	6	4	12	22	0.0488725
c0159	22	117	6	2	0	3	0	4	0.510999
c0160	23	123	13	3	0	8	5	7	0.0458919
c0161	5	5	3	2	0	0	2	2	0.350322
c0162	12	37	2	2	0	0	1	1	0.236373
c0163	119	3514	36	4	6	13	8	18	0.334361
c0165	9	18	4	4	2	1	1	2	0.728092
c0166	13	39	3	2	0	0	1	3	0.562102
c0167	7	11	5	2	0	0	4	2	0.0547503
c0168	18	76	6	2	0	5	0	1	1
c0170	12	31	6	4	1	1	3	3	0.363223
c0171	12	65	1	1	0	0	0	1	0.0680673
c0173	35	271	11	3	0	2	1	9	0.726035
c0174	7	11	3	2	0	0	2	1	0.70074
c0175	26	164	8	3	1	0	3	6	0.837268
c0176	5	5	1	2	0	0	1	1	0.663995
c0177	10	23	2	1	0	0	2	0	0.509953
c0178	5	5	2	2	0	1	0	1	1
c0179	23	120	11	3	0	1	7	3	0.195821
c0180	5	5	4	2	0	0	3	2	0.0533093
c0181	8	14	3	4	1	1	2	1	1
c0182	12	54	5	3	0	2	1	3	0.762975
c0183	50	613	12	4	3	2	6	6	0.136313
c0184	24	140	9	4	2	2	5	4	0.831368
c0185	13	39	7	2	0	0	5	3	0.157453
c0186	19	86	5	3	1	0	3	2	0.630718
c0187	4	3	2	2	1	0	0	1	0.61466
c0188	35	291	14	4	1	4	3	9	0.594723
c0189	120	3236	56	4	22	32	7	14	0.00912253
c0190	26	250	5	3	3	0	1	2	0.102888
c0192	46	518	12	4	3	4	3	3	0.277718
c0193	24	138	11	3	0	7	2	7	0.286228
c0195	17	70	6	2	0	0	3	3	1
c0196	12	33	6	4	2	1	1	3	0.363223
c0197	8	14	5	4	3	3	2	3	0.136938
c0198	6	8	3	2	0	0	3	1	0.426652
c0199	5	5	1	1	0	0	0	1	0.663995
c0201	5	5	2	2	0	0	1	2	1
c0202	24	138	7	4	1	1	5	4	0.670817
c0203	36	290	20	4	3	10	5	10	0.0131921
c0204	4	3	1	1	1	0	0	0	1
c0205	12	33	6	3	0	2	3	4	0.363223
c0206	4	3	1	1	1	0	0	0	1
c0208	4	3	2	2	2	0	1	0	0.61466
c0209	5	5	2	2	0	0	1	2	1
c0210	4	5	2	2	0	2	0	1	0.61466
c0211	2838	2013043	1036	4	244	237	283	558	0.0460829
c0212	65	1250	25	3	8	0	10	7	0.602139
c0213	39	371	18	4	1	5	4	10	0.177244
c0214	20	95	8	2	0	0	3	6	0.643269
c0215	6	12	3	3	1	0	2	2	0.426652
c0216	220	12045	59	4	8	7	27	30	0.0124923
c0219	12	33	4	4	1	2	2	1	1
c0220	5	5	3	3	2	1	1	0	0.350322
c0221	32	293	22	3	18	0	6	5	0.000116488
c0222	58	888	26	4	3	2	2	22	0.128519
c0224	4	3	1	1	0	0	1	0	1
c0225	102	2119	48	4	5	13	15	33	0.0120589
c0226	13	34	2	2	0	0	1	1	0.242182
c0227	5	5	2	2	1	0	2	0	1
c0228	6	8	2	2	1	0	0	1	1
c0229	40	394	38	3	37	0	9	7	1.30136e-15
c0230	17	68	7	3	4	0	1	3	0.614999
c0231	7	11	5	3	1	1	0	4	0.0547503
c0232	5	5	3	2	2	0	1	0	0.350322
c0233	4	3	1	1	0	0	0	1	1
c0234	8	15	4	2	0	0	2	2	0.461814
c0235	5	5	2	2	0	0	1	2	1
c0236	8	14	5	4	2	2	2	3	0.136938
c0237	9	19	4	1	0	0	0	4	0.728092
c0238	8	14	3	1	0	0	0	3	1
c0239	10	41	1	1	0	0	1	0	0.18055
c0240	5	5	2	2	0	0	1	1	1
c0241	20	136	4	2	0	1	3	0	0.239541
c0242	8	14	2	2	1	0	0	1	0.721655
c0243	47	541	15	4	2	2	5	10	0.760143
c0244	7	11	5	2	0	0	4	2	0.0547503
c0245	13	39	6	3	1	0	1	4	0.395626
c0246	25	150	13	4	1	8	1	6	0.0915645
c0247	8	14	5	3	2	0	3	1	0.136938
c0248	529	59575	117	4	12	18	39	63	1.18154e-10
c0249	8	15	1	1	0	0	1	0	0.275511
c0250	8	15	5	4	2	2	2	3	0.136938
c0251	8	14	3	3	1	0	1	2	1
c0252	53	669	17	4	1	9	5	3	0.773246
c0253	29	295	9	4	1	1	2	5	0.845683
c0254	8	14	2	2	0	0	1	1	0.721655
c0255	28	346	22	3	21	1	2	0	2.81142e-06
c0256	65	979	26	4	3	1	8	19	0.434028
c0257	18	75	4	3	2	2	0	2	0.327856
c0259	11	28	8	4	2	2	2	7	0.0208514
c0260	264	17380	76	4	10	20	22	40	0.0372011
c0261	20	96	5	3	2	2	0	2	0.48272
c0262	11	28	2	3	1	1	0	2	0.348964
c0263	9	18	2	2	1	0	1	0	0.509678
c0264	41	343	21	4	3	1	9	14	0.0327762
c0265	12	33	3	2	1	0	0	2	0.559885
c0266	9	18	5	3	1	2	0	3	0.292128
c0267	9	18	5	3	1	2	0	3	0.292128
c0268	9	18	5	3	1	2	0	3	0.292128
c0269	9	18	6	3	1	2	0	4	0.0736902
c0270	9	18	5	3	1	2	0	3	0.292128
c0271	9	18	5	3	1	2	0	3	0.292128
c0272	9	18	5	3	1	2	0	3	0.292128
c0273	9	18	5	3	1	2	0	3	0.292128
c0274	9	18	6	3	1	2	0	4	0.0736902
c0275	9	18	5	3	1	2	0	3	0.292128
c0276	9	18	5	3	1	2	0	3	0.292128
c0278	84	1443	30	4	4	7	6	22	0.908734
c0279	9	18	5	4	3	2	2	4	0.292128
c0280	7	11	4	3	0	1	1	2	0.247412
c0281	7	11	4	3	0	1	1	2	0.247412
c0282	7	11	4	3	0	1	1	2	0.247412
c0283	5	5	1	2	0	0	1	1	0.663995
c0284	9	19	4	1	0	0	0	4	0.728092
c0285	7	11	2	2	1	1	0	0	1
c0286	7	11	2	2	1	1	0	0	1
c0287	68	1139	32	4	4	1	11	22	0.040899
c0288	22	121	5	4	1	1	3	2	0.270222
c0289	8	14	4	4	3	2	1	4	0.461814
c0290	36	315	11	4	1	1	3	6	0.726707
c0291	13	39	6	4	2	2	2	2	0.395626
c0292	10	24	6	2	0	1	0	5	0.107115
c0293	13	41	13	3	12	0	4	3	1.11946e-06
c0294	14	46	4	3	0	1	2	1	0.782251
c0295	18	77	6	2	0	0	3	3	1
c0296	28	190	13	3	3	0	1	9	0.233789
c0297	15	95	2	1	0	0	0	2	0.104017
c0299	112	3113	35	4	5	2	12	22	0.486276
c0301	5	5	2	4	1	1	1	1	1
c0302	368	33357	135	4	10	13	42	95	0.472175
c0303	10	23	3	3	1	1	0	1	1
c0304	11	28	5	4	1	1	2	3	0.530858
c0305	5	5	2	2	0	0	1	1	1
c0306	27	196	9	3	0	3	7	3	1
c0307	8	14	1	1	1	0	0	0	0.275511
c0308	273	18567	93	4	25	25	20	47	0.798165
c0309	12	33	7	3	0	3	2	3	0.126262
c0310	125	3651	58	4	11	1	31	24	0.00815491
c0311	4	3	3	1	0	0	0	3	0.125276
c0312	5	6	3	2	0	0	1	2	0.350322
c0313	4	5	2	3	0	1	1	2	0.61466
c0314	4	3	1	1	0	0	0	1	1
c0315	8	14	1	1	0	0	0	1	0.275511
c0316	25	150	6	3	1	0	3	4	0.299011
c0317	56	780	21	4	9	11	4	5	0.675525
c0318	225	12769	71	4	6	14	23	41	0.324106
c0319	19	118	4	3	1	0	1	2	0.237954
c0320	4	3	3	3	0	1	1	2	0.125276
c0321	5	7	4	2	0	0	1	4	0.0533093
c0322	9	18	7	3	1	0	2	5	0.0109234
c0323	31	348	13	4	6	1	2	6	0.451733
c0324	16	50	5	3	3	1	0	1	1
c0325	5	6	4	3	0	1	1	2	0.0533093
c0326	26	167	12	4	7	1	3	4	0.224535
c0327	5	6	2	2	0	1	1	0	1
c0328	5	5	3	2	0	1	0	2	0.350322
c0329	306	23344	90	4	21	10	42	37	0.0455778
c0330	48	564	27	4	8	2	7	15	0.00343438
c0331	118	3143	54	4	22	31	9	8	0.0151412
c0332	447	49884	175	4	34	33	48	109	0.0559363
c0333	57	748	20	4	4	4	8	11	1
c0334	11	28	7	3	0	1	3	5	0.0580737
c0335	5	5	2	2	0	0	2	1	1
c0336	5	5	2	2	1	1	0	0	1
c0337	11	40	5	3	3	0	3	3	0.530858
c0338	5	5	2	2	0	1	1	0	1
c0340	9	18	2	2	0	0	1	1	0.509678
c0341	27	177	12	3	0	3	2	8	0.315508
c0342	16	63	3	3	1	1	0	2	0.201511
c0343	17	68	4	3	0	2	1	4	0.447443
c0344	117	3271	32	4	4	1	20	16	0.0976776
c0345	11	28	5	3	1	0	2	2	0.530858
c0347	5	5	2	2	0	0	2	1	1
c0348	10	23	4	3	0	1	1	2	0.747038
c0349	106	2783	45	4	13	8	18	15	0.102753
c0350	10	23	5	4	1	1	3	4	0.332877
c0351	5	5	3	3	1	1	0	1	0.350322
c0352	18	72	5	3	0	1	2	4	0.626909
c0353	111	2977	37	4	6	8	14	20	0.76529
c0355	10	24	6	3	1	0	4	3	0.107115
c0356	749	155777	133	4	13	10	28	99	4.03135e-26
c0357	57	801	19	4	2	3	9	9	0.889693
c0358	24	255	3	1	0	0	3	0	0.0188783
c0359	4	5	1	1	0	0	0	1	1
c0360	32	254	18	4	1	17	1	3	0.0149277
c0362	23	123	8	2	0	0	4	5	1
c0363	9	18	8	4	1	1	1	6	0.00135556
c0364	8	14	2	2	0	0	1	1	0.721655
c0365	8	14	6	3	0	3	1	4	0.024831
c0366	60	887	19	4	1	2	5	16	0.684648
c0367	84	1743	33	4	15	17	5	7	0.422107
c0368	5	5	4	2	0	3	0	1	0.0533093
c0369	11	28	4	2	0	0	3	2	1
c0370	7	11	1	1	0	0	0	1	0.433623
c0371	5	5	1	2	0	0	1	1	0.663995
c0372	26	163	18	4	1	3	8	11	0.000584287
c0373	17	68	6	3	1	0	1	4	1
c0374	57	798	19	3	0	2	8	14	0.889693
c0375	44	473	11	3	0	2	5	8	0.205373
c0376	5	5	2	2	1	2	0	0	1
c0377	5	6	3	2	0	0	2	1	0.350322
c0378	290	20408	101	4	36	24	26	48	1
c0380	4	3	1	1	0	0	0	1	1
c0381	411	42643	159	4	15	17	78	79	0.104219
c0382	5	5	1	1	0	0	1	0	0.663995
c0383	65	1041	24	4	9	14	3	5	0.794404
c0384	8	14	6	3	0	2	1	3	0.024831
c0385	6	8	3	1	0	0	0	3	0.426652
c0386	12	33	2	2	1	0	0	1	0.236373
c0387	8	14	1	1	0	0	1	0	0.275511
c0388	8	15	3	2	0	0	2	2	1
c0389	5	5	1	1	0	1	0	0	0.663995
c0390	5	6	4	3	0	2	4	2	0.0533093
c0391	9	18	5	4	1	2	1	3	0.292128
c0392	9	18	8	3	1	0	1	7	0.00135556
c0393	5	5	3	2	0	0	1	3	0.350322
c0394	6	8	4	3	3	0	3	1	0.192289
c0395	13	36	3	2	2	1	0	0	0.562102
c0396	12	33	3	2	0	0	2	1	0.559885
c0397	7	11	1	1	0	0	0	1	0.433623
c0399	8	15	2	2	1	0	0	2	0.721655
c0400	4	3	2	3	0	1	1	1	0.61466
c0401	7	12	4	4	1	1	1	2	0.247412
c0402	27	155	6	3	1	2	0	3	0.225015
c0403	9	18	5	4	2	2	1	2	0.292128
c0404	70	1092	31	4	8	9	8	13	0.103119
c0405	13	39	5	3	1	0	2	2	0.777041
c0406	9	19	3	4	1	1	1	2	1
c0407	9	18	8	4	1	1	2	5	0.00135556
c0408	7	11	1	1	0	0	0	1	0.433623
c0409	7	11	1	1	0	0	0	1	0.433623
c0410	5	9	1	2	1	1	0	0	0.663995
c0411	8	14	4	4	2	3	1	1	0.461814
c0412	168	7016	53	4	13	5	17	28	0.415824
c0413	25	151	4	3	2	1	0	2	0.0574349
c0414	9	18	3	3	1	0	1	2	1
c0415	15	77	3	2	0	1	0	2	0.286252
c0416	34	459	10	4	1	3	3	4	0.591139
c0417	290	20961	105	4	26	27	23	63	0.663481
c0418	28	183	9	4	1	1	1	8	0.844754
c0419	5	5	1	1	0	0	1	0	0.663995
c0420	5	5	4	3	1	0	2	3	0.0533093
c0421	5	5	4	2	0	0	2	3	0.0533093
c0423	63	978	32	4	3	6	14	21	0.0112243
c0424	5	5	3	3	1	0	2	1	0.350322
c0425	29	336	7	4	2	2	1	5	0.248831
c0426	8	14	3	3	2	1	0	1	1
c0427	39	371	33	3	31	0	9	8	2.09024e-10
c0428	5	5	3	2	1	0	0	3	0.350322
c0429	80	1589	30	4	4	9	14	13	0.638866
c0430	10	43	1	1	0	0	1	0	0.18055
c0431	6	8	4	2	0	0	2	3	0.192289
c0432	89	1963	38	4	15	22	7	8	0.146526
c0433	7	11	1	1	0	0	1	0	0.433623
c0435	4	6	3	2	0	0	1	2	0.125276
c0436	87	1832	36	4	8	1	18	10	0.215141
c0437	15	54	1	1	0	0	0	1	0.0265585
c0438	114	4123	47	4	4	11	14	32	0.167333
c0439	12	33	3	3	1	0	1	1	0.559885
c0440	17	68	7	3	0	1	5	3	0.614999
c0441	4	3	2	2	0	1	1	0	0.61466
c0442	5	10	2	1	0	0	0	2	1
c0443	47	541	16	4	3	2	3	9	1
c0444	12	33	4	2	1	0	0	3	1
c0446	167	6936	62	4	12	8	21	35	0.567948
c0447	37	333	14	3	0	1	3	12	0.731137
c0448	4	3	1	1	0	0	0	1	1
c0449	7	11	2	2	0	0	1	2	1
c0450	13	38	2	2	0	1	0	1	0.242182
c0451	21	145	7	3	2	0	3	4	1
c0452	51	639	31	4	1	16	10	19	0.000178218
c0453	6	15	2	2	1	0	1	0	1
c0455	18	77	2	3	1	1	0	1	0.0447389
c0456	88	1914	35	4	12	20	4	9	0.369608
c0457	8	14	1	1	0	0	1	0	0.275511
c0458	23	128	19	4	1	11	13	7	3.55661e-06
c0459	162	6002	49	4	8	18	13	21	0.245975
c0460	16	71	7	3	0	2	4	3	0.443965
c0461	26	164	10	4	2	1	5	3	0.685366
c0462	28	190	6	3	3	2	0	3	0.165843
c0463	24	138	6	3	2	1	0	4	0.39374
c0464	35	291	20	4	18	1	4	2	0.00739928
c0465	13	39	3	3	0	1	1	1	0.562102
c0466	21	113	6	2	0	0	3	3	0.650855
c0467	40	390	22	3	21	0	3	3	0.0116503
c0468	212	11114	38	4	8	4	8	22	5.64186e-08
c0469	7	11	1	1	0	0	0	1	0.433623
c0470	23	127	4	3	2	1	0	2	0.0837036
c0471	4	5	2	1	0	0	0	2	0.61466
c0472	4	3	1	2	0	0	1	1	1
c0473	57	798	22	4	2	2	10	12	0.578672
c0475	11	28	7	3	0	5	5	3	0.0580737
c0476	5	6	1	1	0	0	1	0	0.663995
c0477	19	72	8	2	0	0	4	4	0.482613
c0478	81	1621	27	4	9	4	8	12	0.816078
c0479	12	33	3	3	1	0	1	2	0.559885
c0480	17	70	7	2	0	5	0	2	0.614999
c0481	15	101	4	2	0	0	4	1	0.597435
c0482	28	196	10	3	0	2	5	6	1
c0483	6	8	3	3	1	1	1	0	0.426652
c0484	18	69	5	3	0	1	1	3	0.626909
c0485	23	114	10	4	3	1	6	2	0.38832
c0486	8	14	2	2	1	0	1	0	0.721655
c0487	13	41	3	2	0	0	1	2	0.562102
c0488	7	11	2	1	0	0	0	2	1
c0489	51	639	13	4	1	4	5	6	0.18598
c0490	4	5	1	1	0	0	0	1	1
c0491	13	39	11	4	1	4	3	7	0.000334015
c0492	17	69	6	2	0	0	3	3	1
c0493	20	97	7	3	0	2	2	4	1
c0494	6	8	1	1	0	0	1	0	0.671764
c0495	10	23	4	3	2	0	1	1	0.747038
c0496	28	189	8	4	1	3	2	5	0.556173
c0497	14	46	5	3	1	0	3	1	1
c0498	13	39	3	3	0	1	1	1	0.562102
c0499	9	18	2	2	1	0	1	0	0.509678
c0500	8	14	2	2	0	1	0	1	0.721655
c0501	4	6	1	1	0	0	1	0	1
c0502	8	14	3	1	0	0	0	3	1
c0503	42	421	9	4	2	3	3	4	0.0747807
c0504	4	4	1	2	0	0	1	1	1
c0505	5	5	2	2	1	1	0	0	1
c0506	8	14	3	2	0	0	2	2	1
c0507	5	6	2	2	1	0	1	0	1
c0508	14	47	4	2	0	0	2	3	0.782251
c0509	24	140	20	4	1	12	14	8	1.47775e-06
c0510	5	5	2	2	0	0	1	1	1
c0511	336	27219	151	4	12	17	27	121	0.000128386
c0512	27	176	11	4	1	1	6	5	0.547234
c0513	6	8	3	3	2	2	0	2	0.426652
c0514	13	40	2	2	1	1	0	0	0.242182
c0515	13	40	5	3	2	0	2	2	0.777041
c0516	8	15	5	3	0	1	4	3	0.136938
c0517	36	265	11	4	3	1	3	7	0.726707
c0518	7	11	4	2	0	0	3	1	0.247412
c0519	9	18	6	3	4	1	2	0	0.0736902
c0520	25	150	6	2	6	0	1	0	0.299011
c0521	5	6	3	3	0	1	1	1	0.350322
c0522	8	14	4	3	1	0	1	3	0.461814
c0523	319	20920	101	4	6	17	58	41	0.235645
c0524	5	5	3	3	0	1	2	1	0.350322
c0525	16	60	3	3	0	1	1	1	0.201511
c0526	23	127	4	3	2	1	0	2	0.0837036
c0527	236	12108	89	4	10	10	26	55	0.37128
c0528	25	150	5	3	2	1	0	3	0.143113
c0529	12	33	6	2	0	0	2	4	0.363223
c0530	6	8	2	2	0	0	1	1	1
c0531	12	34	2	3	1	0	1	1	0.236373
c0532	75	1388	18	4	1	1	6	14	0.0517867
c0533	8	15	2	2	1	0	0	2	0.721655
c0534	165	6291	64	4	5	9	36	32	0.28706
c0535	9	18	3	3	1	0	1	2	1
c0536	9	18	2	2	0	1	1	0	0.509678
c0537	7	11	2	1	0	0	0	2	1
c0538	7	11	1	1	1	0	0	0	0.433623
c0539	16	61	7	3	1	0	2	5	0.443965
c0540	6	8	1	1	0	1	0	0	0.671764
c0541	6	8	1	1	0	0	0	1	0.671764
c0542	24	139	7	3	1	0	1	5	0.670817
c0543	17	73	4	2	0	0	1	3	0.447443
c0544	5	5	3	2	2	1	0	0	0.350322
c0545	11	28	3	2	0	0	1	2	0.757363
c0546	8	14	4	2	0	0	2	2	0.461814
c0547	22	116	7	2	2	0	0	6	0.827129
c0548	6	8	2	2	0	0	1	2	1
c0549	9	18	4	4	1	2	1	3	0.728092
c0550	36	320	13	4	5	1	3	7	0.862581
c0551	7	11	1	1	1	0	0	0	0.433623
c0552	48	566	10	4	1	1	2	7	0.0477383
c0553	6	8	1	1	0	1	0	0	0.671764
c0554	8	14	2	2	0	1	0	1	0.721655
c0555	74	1335	34	4	1	14	10	22	0.0504284
c0556	62	946	21	3	0	2	11	14	1
c0557	7	11	4	2	0	0	3	1	0.247412
c0558	10	24	2	1	0	0	0	2	0.509953
c0559	45	496	22	4	18	1	4	5	0.0592907
c0560	9	19	3	2	0	0	1	2	1
c0561	44	458	16	4	1	2	11	7	0.874534
c0562	114	3223	37	4	4	9	16	14	0.623039
c0564	18	77	8	1	0	0	0	8	0.459315
c0565	5	5	1	1	0	0	0	1	0.663995
c0566	11	28	3	3	1	2	0	1	0.757363
c0567	10	23	5	4	2	1	2	2	0.332877
c0568	459	52562	104	4	14	17	34	51	9.40516e-09
c0569	8	14	4	3	1	0	3	2	0.461814
c0570	12	33	4	2	0	0	1	3	1
c0571	15	52	5	2	0	0	3	2	1
c0572	16	61	8	2	0	0	2	6	0.292639
c0573	85	1761	26	4	2	8	11	16	0.42715
c0574	28	377	1	2	1	0	1	0	0.000183946
c0575	8	14	4	2	0	0	1	3	0.461814
c0576	11	26	6	4	1	1	2	4	0.208039
c0577	5	5	3	3	1	0	2	1	0.350322
c0578	10	23	5	3	0	1	1	3	0.332877
c0579	36	315	14	4	1	2	2	11	0.60358
c0580	5	6	1	1	0	0	0	1	0.663995
c0581	8	14	4	2	0	0	1	4	0.461814
c0582	15	53	7	4	2	1	1	3	0.416937
c0583	10	45	1	1	0	0	0	1	0.18055
c0584	48	565	12	3	0	2	5	9	0.173269
c0585	4	3	2	1	0	0	0	2	0.61466
c0586	165	6775	60	4	1	7	46	16	0.68219
c0588	6	8	1	1	0	0	1	0	0.671764
c0589	7	11	3	2	1	0	0	2	0.70074
c0590	48	565	14	3	0	8	2	5	0.45133
c0591	31	233	11	4	1	3	2	7	1
c0592	4	5	1	2	0	0	1	1	1
c0593	32	244	12	4	5	2	4	3	0.852955
c0594	7	11	2	2	1	0	0	1	1
c0595	8	14	2	1	0	0	0	2	0.721655
c0596	26	158	8	3	0	2	4	4	0.837268
c0597	23	142	6	4	1	1	2	3	0.512161
c0598	5	5	4	3	3	0	1	1	0.0533093
c0599	20	109	5	3	0	2	1	2	0.48272
c0600	13	39	6	2	0	0	4	4	0.395626
c0601	5	5	1	1	0	1	0	0	0.663995
c0602	12	33	3	2	0	0	1	2	0.559885
c0603	8	15	3	2	1	0	2	0	1
c0605	12	34	6	3	0	2	4	3	0.363223
c0606	14	47	5	4	2	1	2	1	1
c0607	10	23	2	3	1	1	0	2	0.509953
c0608	25	155	9	3	2	0	4	3	1
c0609	78	1504	20	4	2	1	6	16	0.0955566
c0610	15	53	6	3	1	0	1	4	0.787288
c0611	13	37	8	4	1	1	2	5	0.0753183
c0612	5	5	1	2	0	0	1	1	0.663995
c0613	23	127	6	3	1	0	1	4	0.512161
c0614	5	5	3	3	0	1	2	1	0.350322
c0615	24	136	16	4	1	5	9	9	0.00195358
c0616	8	14	4	4	1	1	1	2	0.461814
c0617	4	3	2	3	0	1	1	1	0.61466
c0618	9	18	2	2	0	0	1	1	0.509678
c0619	131	4262	50	4	9	7	15	32	0.461596
c0620	4	3	2	2	1	0	2	0	0.61466
c0621	81	1627	19	4	3	2	12	5	0.0347958
c0622	4	3	2	2	0	1	0	1	0.61466
c0623	4	3	1	2	0	0	1	1	1
c0624	9	18	1	1	0	0	0	1	0.175197
c0625	4	3	2	1	2	0	0	0	0.61466
c0626	48	547	13	3	0	4	2	9	0.290733
c0627	7	11	5	2	0	0	2	5	0.0547503
c0628	43	452	17	4	1	7	3	9	0.524608
c0629	10	23	1	1	0	0	0	1	0.18055
c0631	5	5	3	2	1	0	0	2	0.350322
c0632	5	5	4	3	0	2	2	1	0.0533093
c0633	7	18	3	2	0	2	0	1	0.70074
c0634	7	11	4	3	1	4	0	1	0.247412
c0635	4	3	1	2	1	0	0	1	1
c0636	10	24	2	2	1	1	0	0	0.509953
c0637	14	46	7	3	0	2	3	4	0.26612
c0638	5	5	2	1	0	0	2	0	1
c0639	4	3	4	3	0	1	1	2	0.0147852
c0640	5	5	3	3	1	1	0	2	0.350322
c0641	10	24	5	2	1	0	0	5	0.332877
c0642	9	18	4	4	1	1	1	3	0.728092
c0643	6	8	2	2	0	0	1	1	1
c0644	4	3	3	3	0	2	1	2	0.125276
c0645	9	18	4	2	0	2	0	3	0.728092
c0646	22	110	3	3	2	1	0	1	0.0424703
c0647	12	33	6	3	0	3	1	5	0.363223
c0648	8	15	2	2	1	0	0	2	0.721655
c0649	7	11	2	3	2	2	0	1	1
c0650	17	68	7	3	0	1	1	7	0.614999
c0651	4	3	1	1	0	0	1	0	1
c0652	7	11	2	1	0	0	0	2	1
c0653	12	33	5	3	0	1	2	4	0.762975
c0654	91	2051	44	4	5	11	18	28	0.00802269
c0655	9	18	5	2	0	2	0	4	0.292128
c0656	10	32	2	2	1	0	0	2	0.509953
c0658	8	14	4	2	0	0	2	3	0.461814
c0659	5	5	1	1	0	1	0	0	0.663995
c0660	10	23	3	2	0	0	1	3	1
c0661	97	2338	17	4	5	5	4	6	0.000237596
c0662	5	5	2	1	0	0	2	0	1
c0663	6	8	3	1	0	0	0	3	0.426652
c0664	10	25	4	2	3	0	0	1	0.747038
c0665	9	18	4	2	0	0	2	3	0.728092
c0666	16	60	3	2	0	0	1	3	0.201511
c0667	12	33	1	1	0	1	0	0	0.0680673
c0668	13	40	2	2	0	0	1	1	0.242182
c0669	9	19	5	4	1	1	2	3	0.292128
c0670	12	33	4	1	0	0	0	4	1
c0671	4	3	1	1	0	0	1	0	1
c0672	7	11	1	1	0	0	1	0	0.433623
c0673	5	6	1	2	0	0	1	1	0.663995
c0675	52	676	18	4	6	1	5	9	1
c0676	11	28	7	3	0	3	2	3	0.0580737
c0677	4	3	4	3	0	1	1	2	0.0147852
c0678	25	151	8	3	0	2	2	4	0.83662
c0679	5	5	1	1	0	1	0	0	0.663995
c0680	11	28	4	2	0	0	3	3	1
c0681	8	14	3	2	0	0	2	2	1
c0682	13	40	4	3	2	0	1	2	1
c0683	54	662	16	4	3	2	7	7	0.47618
c0684	6	8	3	2	0	0	3	1	0.426652
c0685	57	798	23	4	8	8	5	9	0.404748
c0686	8	14	2	2	0	0	1	2	0.721655
c0687	21	105	7	2	0	0	6	3	1
c0688	6	8	2	1	0	0	0	2	1
c0689	5	5	1	2	0	1	1	0	0.663995
c0690	5	5	2	2	0	0	2	2	1
c0691	10	24	3	3	1	1	1	0	1
c0692	5	6	1	1	0	0	0	1	0.663995
c0693	4	3	1	1	1	0	0	0	1
c0694	8	14	2	3	1	1	0	2	0.721655
c0695	7	11	3	3	0	1	1	1	0.70074
c0696	40	390	10	3	0	1	6	7	0.24465
c0697	130	4201	47	4	4	5	19	27	0.781864
c0698	17	70	5	3	0	1	1	4	0.800877
c0699	105	2731	36	4	3	10	15	13	1
c0700	5	5	1	1	0	0	0	1	0.663995
c0701	47	544	16	3	0	2	7	11	1
c0702	4	3	2	1	0	0	0	2	0.61466
c0703	6	8	1	1	0	0	1	0	0.671764
c0704	4	3	2	2	0	0	1	1	0.61466
c0706	87	1830	22	4	3	1	11	12	0.070523
c0707	23	129	4	3	2	1	0	2	0.0837036
c0708	9	18	4	2	0	0	1	3	0.728092
c0709	8	14	1	1	0	0	1	0	0.275511
c0711	12	33	7	3	0	2	3	5	0.126262
c0712	9	18	3	2	0	0	2	1	1
c0713	15	88	12	4	11	2	7	2	0.000458664
c0714	12	33	3	3	0	1	1	1	0.559885
c0715	10	25	5	3	0	2	2	2	0.332877
c0716	5	5	3	4	1	1	1	1	0.350322
c0717	21	105	3	3	1	1	0	2	0.0642339
c0718	33	264	31	3	29	0	8	7	1.45007e-12
c0719	7	11	3	3	1	1	0	1	0.70074
c0720	5	5	1	2	0	0	1	1	0.663995
c0721	109	2943	37	4	5	9	16	13	0.919752
c0722	13	39	10	4	1	4	5	5	0.0024301
c0723	8	14	3	2	0	0	1	2	1
c0724	6	8	3	2	0	1	0	2	0.426652
c0725	5	7	5	2	5	0	1	0	0.00515417
c0726	6	8	4	3	1	0	3	4	0.192289
c0727	4	3	1	1	0	0	1	0	1
c0728	38	352	19	4	2	3	6	13	0.0602543
c0729	4	3	2	2	0	0	1	1	0.61466
c0730	6	8	4	3	0	1	1	3	0.192289
c0731	34	282	10	3	0	2	4	6	0.591139
c0732	6	8	4	2	4	0	1	0	0.192289
c0733	5	5	4	3	0	2	2	1	0.0533093
c0734	6	8	3	2	0	1	0	2	0.426652
c0735	6	8	4	2	0	0	2	2	0.192289
c0736	6	8	1	2	0	0	1	1	0.671764
c0737	5	5	5	2	0	0	2	4	0.00515417
c0738	17	71	5	3	0	2	1	2	0.800877
c0739	11	28	4	2	2	0	0	3	1
c0740	13	39	5	3	1	0	1	3	0.777041
c0741	5	5	2	3	1	0	1	1	1
c0744	17	68	9	4	2	1	6	3	0.130743
c0745	5	5	3	2	0	0	1	2	0.350322
c0746	4	3	1	1	0	0	0	1	1
c0747	246	14543	80	4	8	16	39	26	0.458857
c0748	32	248	29	3	27	0	7	7	7.50551e-11
c0749	4	3	3	3	2	0	2	1	0.125276
c0752	4	3	3	3	0	1	1	1	0.125276
c0753	58	828	19	3	0	4	8	9	0.784104
c0754	4	3	1	1	0	0	0	1	1
c0755	5	5	1	1	0	1	0	0	0.663995
c0756	9	18	5	3	2	0	3	3	0.292128
c0757	5	5	1	1	0	0	0	1	0.663995
c0758	48	564	17	4	2	2	8	10	1
c0759	4	3	1	1	0	0	1	0	1
c0760	17	69	5	4	1	2	1	2	0.800877
c0761	5	5	2	2	1	0	0	1	1
c0762	7	11	2	2	0	0	2	2	1
c0763	4	3	1	1	1	0	0	0	1
c0764	4	3	1	1	1	0	0	0	1
c0765	17	68	4	2	0	1	0	3	0.447443
c0766	12	36	4	2	2	0	0	3	1
c0767	5	9	4	3	0	1	2	3	0.0533093
c0768	4	3	1	2	0	0	1	1	1
c0769	9	18	7	3	0	3	1	3	0.0109234
c0770	15	53	6	3	2	0	1	4	0.787288
c0771	9	18	4	3	1	0	1	4	0.728092
c0772	9	18	5	2	0	0	3	2	0.292128
c0773	14	46	7	4	1	2	2	3	0.26612
c0774	4	3	3	2	0	0	3	1	0.125276
c0775	9	19	2	2	0	0	1	1	0.509678
c0776	7	11	2	3	2	2	0	1	1
c0777	4	3	1	1	0	0	1	0	1
c0778	5	5	2	3	0	1	1	1	1
c0779	5	5	4	3	0	3	1	1	0.0533093
c0781	8	14	4	3	1	0	3	1	0.461814
c0782	10	23	8	4	1	1	6	3	0.00469018
c0783	4	3	2	3	0	1	1	1	0.61466
c0784	8	14	2	2	0	1	0	1	0.721655
c0785	16	61	4	3	0	1	2	3	0.600675
c0786	9	19	4	2	0	0	2	2	0.728092
c0787	5	5	3	4	1	1	1	1	0.350322
c0788	9	18	6	3	1	0	2	4	0.0736902
c0789	8	15	3	3	0	1	2	1	1
c0790	4	3	3	3	2	0	1	2	0.125276
c0791	4	4	3	2	0	0	1	2	0.125276
c0793	5	5	2	1	0	0	2	0	1
c0794	7	11	2	2	0	0	1	2	1
c0795	9	19	6	3	0	2	2	4	0.0736902
c0796	5	5	2	2	1	1	0	0	1
c0797	4	3	2	2	0	0	1	1	0.61466
c0799	9	18	5	2	0	0	2	4	0.292128
c0802	8	14	6	3	0	1	4	4	0.024831
c0803	9	18	3	2	0	0	1	2	1
c0804	12	33	7	3	1	0	4	4	0.126262
c0805	7	11	3	3	1	0	2	2	0.70074
c0806	5	5	2	3	0	1	2	1	1
c0807	5	5	2	2	0	1	0	1	1
c0808	4	3	3	3	2	1	0	1	0.125276
